# Supplementary material for: 2-Methyl-6-(6-methyl-1H-benzimidazol-2-yl)phenol–2-methyl-6-(5-methyl-1H-benzimidazol-2-yl)phenol (3/1)
Source: Acta Crystallogr Sect E Struct Rep Online. 2009 Nov 28;65(Pt 12):o3227–8. doi: 10.1107/S1600536809049770 (PMC2972110; doi:10.1107/S1600536809049770)
Supplement: Supplementary file 1 [file e-65-o3227-sup1.cif]

##############################################################################
###                                                                        ###
###        Electronic paper (Acta Crystallographica Section E)             ###
###                                                                        ###
##############################################################################
#                                                                            #
# This CIF contains the data in a paper accepted for publication in Acta     #
# Crystallographica Section E. It conforms to the requirements of Notes      #
# for Authors for Section E, and has been peer reviewed under the auspices   #
# of the IUCr Commission on Journals.                                        #
#                                                                            #
# Full details of the Crystallographic Information File format               #
# are given in the paper "The Crystallographic Information File (CIF):       #
# a New Standard Archive File for Crystallography" by S. R. Hall, F. H.      #
# Allen and I. D. Brown [Acta Cryst. (1991), A47, 655-685].                  #
#                                                                            #
# The current version of the core CIF dictionary is obtainable from          #
# ftp://ftp.iucr.org/pub/cif_core.dic. The current version number is 2.4.    #
#                                                                            #
# Software is freely available for graphical display of the structure(s) in  #
# this CIF.  For information consult the CIF home page http://www.iucr.org/  #
# cif/home.html                                                              #
#                                                                            #
# This file may be used for bona fide research purposes within the           #
# scientific community so long as proper attribution is given to the journal # 
# article from which it was obtained.                                        #
#                                                                            #
##############################################################################
                                             
data_global
_audit_creation_method     'form.cif (version 2.0)'
_journal_data_validation_number     ?
_journal_date_recd_electronic     2009-11-16
_journal_date_accepted     2009-11-20
_journal_name_full     'Acta Crystallographica, Section E'
_journal_year     2009
_journal_volume     65
_journal_issue     12
_journal_page_first     o3227
_journal_page_last     o3228
_journal_paper_category     QO
_journal_coeditor_code     SJ2688
_publ_contact_author_name     'Prof. Fun Hoong-Kun'
_publ_contact_author_address
;
      X-ray Crystallography Unit
      School of Physics
      Universiti Sains Malaysia
      11800 USM, Penang
      MALAYSIA
;
_publ_contact_author_email     'hkfun@usm.my'
_publ_contact_author_fax     '6 04 6579150'
_publ_contact_author_phone     '6 04 6577888  Ext. 3690'
_publ_section_title
;\
2-Methyl-6-(6-methyl-1<i>H</i>-benzimidazol-2-yl)phenol--2-methyl-6-(5-methyl-\
1<i>H</i>-benzimidazol-2-yl)phenol (3/1)
;
loop_
    _publ_author_name
    _publ_author_footnote
    _publ_author_address
    'Naser Eltaher Eltayeb'
;
      On study leave from: Department of Chemistry,
      International University of Africa, Khartoum, Sudan.
      E-mail: nasertaha90@hotmail.com.
;
;     School of Chemical Science
      Universiti Sains Malaysia
      11800 USM, Penang
      Malaysia
;
    'Siang Guan Teoh' ?
;     School of Chemical Science
      Universiti Sains Malaysia
      11800 USM, Penang
      Malaysia
;
    'Rohana Adnan' ?
;     School of Chemical Science
      Universiti Sains Malaysia
      11800 USM, Penang
      Malaysia
;
    'Hoong-Kun Fun'
;
      Thomson Reuters ResearcherID: A-3561-2009.
;
;     X-ray Crystallography Unit
      School of Physics
      Universiti Sains Malaysia
      11800 USM, Penang
      Malaysia
;
    'Suchada Chantrapromma'
;
      Additional correspondence author, e-mail: suchada.c@psu.ac.th.
      Thomson Reuters ResearcherID: A-5085-2009.
;
;     Crystal Materials Research Unit
      Department of Chemistry
      Faculty of Science
      Prince of Songkla University
      Hat-Yai, Songkhla 90112
      Thailand
;
data_I
_audit_creation_method     SHELXL-97
_chemical_name_systematic
;
2-Methyl-6-(6-methyl-1<i>H</i>-benzimidazol-2-yl)phenol--
2-methyl-6-(5-methyl-1<i>H</i>-benzimidazol-2-yl)phenol (3/1)
;
_chemical_name_common
;
;
_chemical_formula_moiety     '0.75(C15 H14 N2 O), 0.25(C15 H14 N2 O)'
_chemical_formula_sum     'C15 H14 N2 O'
_chemical_formula_iupac     '0.75C15 H14 N2 O, 0.25C15 H14 N2 O'
_chemical_formula_weight     238.28
_chemical_melting_point     ?'
_symmetry_cell_setting     Monoclinic
_symmetry_space_group_name_H-M     'P 21/c'
_symmetry_space_group_name_Hall     '-P 2ybc'
loop_
    _symmetry_equiv_pos_as_xyz
    'x, y, z'
    '-x, y+1/2, -z+1/2'
    '-x, -y, -z'
    'x, -y-1/2, z-1/2'
_cell_length_a     4.92310(10)
_cell_length_b     19.8900(6)
_cell_length_c     12.3199(3)
_cell_angle_alpha     90.00
_cell_angle_beta     105.0850(10)
_cell_angle_gamma     90.00
_cell_volume     1164.80(5)
_cell_formula_units_Z     4
_cell_measurement_reflns_used     3703
_cell_measurement_theta_min     1.99
_cell_measurement_theta_max     31.00
_cell_measurement_temperature     100
_exptl_crystal_description     Needle
_exptl_crystal_colour     Yellow
_exptl_crystal_size_max     0.59
_exptl_crystal_size_mid     0.17
_exptl_crystal_size_min     0.10
_exptl_crystal_density_diffrn     1.359
_exptl_crystal_density_meas     ?
_exptl_crystal_density_method     'not measured'
_exptl_crystal_F_000     504
_exptl_absorpt_coefficient_mu     0.087
_exptl_absorpt_correction_type     multi-scan
_exptl_absorpt_process_details     '(SADABS; Bruker, 2005)'
_exptl_absorpt_correction_T_min     0.9505
_exptl_absorpt_correction_T_max     0.9917
_exptl_special_details
;
The crystal was placed in the cold stream of an Oxford Cryosystems Cobra
open-flow nitrogen cryostat (Cosier & Glazer, 1986) operating at 100.0(1) K.
;
_diffrn_ambient_temperature     100
_diffrn_radiation_type     'MoK\a'
_diffrn_radiation_wavelength     0.71073
_diffrn_radiation_source     'sealed tube'
_diffrn_radiation_monochromator     'graphite'
_diffrn_measurement_device_type     'Bruker APEXII CCD area-detector'
_diffrn_measurement_method     '\f and \w scans'
_diffrn_detector_area_resol_mean     ?
_diffrn_reflns_number     34431
_diffrn_reflns_av_R_equivalents     0.0304
_diffrn_reflns_av_sigmaI/netI     0.0179
_diffrn_reflns_theta_min     1.99
_diffrn_reflns_theta_max     31.00
_diffrn_reflns_theta_full     31.00
_diffrn_measured_fraction_theta_max     0.999
_diffrn_measured_fraction_theta_full     0.999
_diffrn_reflns_limit_h_min     -7
_diffrn_reflns_limit_h_max     7
_diffrn_reflns_limit_k_min     -28
_diffrn_reflns_limit_k_max     28
_diffrn_reflns_limit_l_min     -17
_diffrn_reflns_limit_l_max     17
_diffrn_standards_number     0
_diffrn_standards_interval_count     ?
_diffrn_standards_interval_time     ?
_diffrn_standards_decay_%     ?
_refine_special_details
;
 Refinement of F^2^ against ALL reflections.  The weighted R-factor wR and
 goodness of fit S are based on F^2^, conventional R-factors R are based
 on F, with F set to zero for negative F^2^. The threshold expression of
 F^2^ > 2sigma(F^2^) is used only for calculating R-factors(gt) etc. and is
 not relevant to the choice of reflections for refinement.  R-factors based
 on F^2^ are statistically about twice as large as those based on F, and R-
 factors based on ALL data will be even larger.
;
_reflns_number_total     3703
_reflns_number_gt     3165
_reflns_threshold_expression     'I>2\s(I)'
_refine_ls_structure_factor_coef     Fsqd
_refine_ls_matrix_type     full
_refine_ls_R_factor_all     0.0535
_refine_ls_R_factor_gt     0.0461
_refine_ls_wR_factor_gt     0.1252
_refine_ls_wR_factor_ref     0.1305
_refine_ls_goodness_of_fit_ref     1.074
_refine_ls_restrained_S_all     1.074
_refine_ls_number_reflns     3703
_refine_ls_number_parameters     184
_refine_ls_number_restraints     0
_refine_ls_hydrogen_treatment     mixed
_refine_ls_weighting_scheme     calc
_refine_ls_weighting_details
         'calc w=1/[\s^2^(Fo^2^)+(0.0668P)^2^+0.4392P] where P=(Fo^2^+2Fc^2^)/3'
_atom_sites_solution_hydrogens     geom
_atom_sites_solution_primary     direct
_atom_sites_solution_secondary     difmap
_refine_ls_shift/su_max     0.001
_refine_ls_shift/su_mean     0.000
_refine_diff_density_max     0.610
_refine_diff_density_min     -0.202
_refine_ls_extinction_method     none
_refine_ls_extinction_coef     ?
loop_
    _atom_type_symbol
    _atom_type_description
    _atom_type_scat_dispersion_real
    _atom_type_scat_dispersion_imag
    _atom_type_scat_source
    'C' 'C' 0.0033 0.0016
                         'International Tables Vol C Tables 4.2.6.8 and 6.1.1.4'
    'H' 'H' 0.0000 0.0000
                         'International Tables Vol C Tables 4.2.6.8 and 6.1.1.4'
    'N' 'N' 0.0061 0.0033
                         'International Tables Vol C Tables 4.2.6.8 and 6.1.1.4'
    'O' 'O' 0.0106 0.0060
                         'International Tables Vol C Tables 4.2.6.8 and 6.1.1.4'
_computing_data_collection     'APEX2 (Bruker, 2005)'
_computing_cell_refinement     'SAINT (Bruker, 2005)'
_computing_data_reduction     'SAINT (Bruker, 2005)'
_computing_structure_solution     'SHELXTL (Sheldrick, 2008)'
_computing_structure_refinement     'SHELXTL (Sheldrick, 2008)'
_computing_molecular_graphics     'SHELXTL (Sheldrick, 2008)'
_computing_publication_material
;
SHELXTL (Sheldrick, 2008) and PLATON (Spek, 2009)
;
loop_
    _atom_site_type_symbol
    _atom_site_label
    _atom_site_fract_x
    _atom_site_fract_y
    _atom_site_fract_z
    _atom_site_U_iso_or_equiv
    _atom_site_adp_type
    _atom_site_calc_flag
    _atom_site_refinement_flags
    _atom_site_occupancy
    _atom_site_disorder_assembly
    _atom_site_disorder_group
    O O1 1.19279(16) 0.73306(4) 0.38129(6) 0.01798(17) Uani d . 1 . .
    N N1 0.75983(18) 0.80945(5) 0.29676(7) 0.01616(18) Uani d . 1 . .
    N N2 0.51410(19) 0.79954(5) 0.11676(8) 0.01659(18) Uani d . 1 . .
    C C1 1.1529(2) 0.70454(5) 0.27765(8) 0.01503(19) Uani d . 1 . .
    C C2 1.3414(2) 0.65397(5) 0.26490(9) 0.0167(2) Uani d . 1 . .
    C C3 1.3081(2) 0.62518(6) 0.15941(10) 0.0202(2) Uani d . 1 . .
    H H3A 1.4326 0.5918 0.1501 0.024 Uiso calc R 1 . .
    C C4 1.0927(2) 0.64511(6) 0.06716(10) 0.0226(2) Uani d . 1 . .
    H H4A 1.0756 0.6256 -0.0029 0.027 Uiso calc R 1 . .
    C C5 0.9042(2) 0.69426(6) 0.08074(9) 0.0189(2) Uani d . 1 . .
    H H5A 0.7591 0.7073 0.0196 0.023 Uiso calc R 1 . .
    C C6 0.9303(2) 0.72445(5) 0.18570(8) 0.01520(19) Uani d . 1 . .
    C C7 0.7363(2) 0.77685(5) 0.20056(8) 0.01523(19) Uani d . 1 . .
    C C8 0.3873(2) 0.85056(5) 0.16229(9) 0.0164(2) Uani d . 1 . .
    C C9 0.1586(2) 0.89213(5) 0.11465(9) 0.0187(2) Uani d . 1 A .
    H H9A 0.0587 0.8876 0.0398 0.022 Uiso calc R 1 . .
    C C10 0.0862(2) 0.94063(6) 0.18357(10) 0.0197(2) Uani d . 1 . .
    H H10A -0.0692 0.9702 0.1537 0.024 Uiso d PR 0.254(4) A 2
    C C11 0.2396(2) 0.94650(6) 0.29702(10) 0.0202(2) Uani d . 1 A .
    H H11A 0.1853 0.9801 0.3432 0.024 Uiso d PR 0.746(4) A 1
    C C12 0.4672(2) 0.90501(6) 0.34381(9) 0.0199(2) Uani d . 1 . .
    H H12A 0.5665 0.9094 0.4188 0.024 Uiso calc R 1 A .
    C C13 0.5427(2) 0.85640(5) 0.27486(9) 0.0163(2) Uani d . 1 A .
    C C14 1.5751(2) 0.63299(6) 0.36352(9) 0.0208(2) Uani d . 1 . .
    H H14A 1.6860 0.5988 0.3405 0.031 Uiso calc R 1 . .
    H H14B 1.4973 0.6156 0.4216 0.031 Uiso calc R 1 . .
    H H14C 1.6918 0.6711 0.3916 0.031 Uiso calc R 1 . .
    C C15 -0.1576(3) 0.98865(7) 0.13834(13) 0.0201(3) Uani d P 0.746(4) A 1
    H H15A -0.2119 0.9866 0.0577 0.030 Uiso calc PR 0.746(4) A 1
    H H15B -0.1006 1.0336 0.1620 0.030 Uiso calc PR 0.746(4) A 1
    H H15C -0.3142 0.9760 0.1668 0.030 Uiso calc PR 0.746(4) A 1
    C C15A 0.1355(10) 0.9949(2) 0.3651(5) 0.0267(11) Uani d P 0.254(4) A 2
    H H15D 0.2593 0.9959 0.4395 0.040 Uiso calc PR 0.254(4) A 2
    H H15E -0.0496 0.9820 0.3689 0.040 Uiso calc PR 0.254(4) A 2
    H H15F 0.1282 1.0387 0.3317 0.040 Uiso calc PR 0.254(4) A 2
    H H1N2 0.445(4) 0.7809(10) 0.0451(16) 0.041(5) Uiso d . 1 . .
    H H1O1 1.058(5) 0.7671(11) 0.3717(19) 0.058(6) Uiso d . 1 . .
loop_
    _atom_site_aniso_label
    _atom_site_aniso_U_11
    _atom_site_aniso_U_22
    _atom_site_aniso_U_33
    _atom_site_aniso_U_12
    _atom_site_aniso_U_13
    _atom_site_aniso_U_23
    O1 0.0181(4) 0.0218(4) 0.0123(3) 0.0025(3) 0.0008(3) -0.0007(3)
    N1 0.0156(4) 0.0180(4) 0.0141(4) 0.0009(3) 0.0025(3) 0.0006(3)
    N2 0.0152(4) 0.0189(4) 0.0138(4) 0.0011(3) 0.0005(3) 0.0000(3)
    C1 0.0143(4) 0.0174(4) 0.0126(4) -0.0020(3) 0.0021(3) 0.0010(3)
    C2 0.0149(4) 0.0180(4) 0.0164(5) -0.0004(3) 0.0026(3) 0.0014(4)
    C3 0.0183(5) 0.0219(5) 0.0196(5) 0.0025(4) 0.0037(4) -0.0019(4)
    C4 0.0211(5) 0.0272(5) 0.0181(5) 0.0024(4) 0.0030(4) -0.0046(4)
    C5 0.0174(5) 0.0238(5) 0.0137(4) 0.0013(4) 0.0007(4) -0.0014(4)
    C6 0.0142(4) 0.0174(4) 0.0133(4) -0.0003(3) 0.0024(3) 0.0001(3)
    C7 0.0136(4) 0.0175(4) 0.0136(4) -0.0005(3) 0.0019(3) 0.0018(3)
    C8 0.0148(4) 0.0172(4) 0.0163(5) -0.0010(3) 0.0024(3) 0.0008(3)
    C9 0.0157(4) 0.0201(5) 0.0184(5) 0.0001(4) 0.0010(4) 0.0022(4)
    C10 0.0162(4) 0.0194(5) 0.0228(5) -0.0002(4) 0.0037(4) 0.0032(4)
    C11 0.0197(5) 0.0195(5) 0.0216(5) 0.0008(4) 0.0060(4) -0.0005(4)
    C12 0.0201(5) 0.0220(5) 0.0172(5) 0.0007(4) 0.0040(4) -0.0007(4)
    C13 0.0152(4) 0.0174(4) 0.0157(5) -0.0002(3) 0.0027(3) 0.0020(3)
    C14 0.0177(5) 0.0234(5) 0.0192(5) 0.0033(4) 0.0012(4) 0.0023(4)
    C15 0.0167(6) 0.0179(7) 0.0243(7) 0.0024(5) 0.0027(5) 0.0019(5)
    C15A 0.023(2) 0.024(2) 0.035(3) 0.0009(17) 0.0110(19) -0.0034(18)
_geom_special_details
;
 All esds (except the esd in the dihedral angle between two l.s. planes)
 are estimated using the full covariance matrix.  The cell esds are taken
 into account individually in the estimation of esds in distances, angles
 and torsion angles; correlations between esds in cell parameters are only
 used when they are defined by crystal symmetry.  An approximate (isotropic)
 treatment of cell esds is used for estimating esds involving l.s. planes.
;
loop_
    _geom_bond_atom_site_label_1
    _geom_bond_atom_site_label_2
    _geom_bond_site_symmetry_2
    _geom_bond_distance
    _geom_bond_publ_flag
    O1 C1 . 1.3639(12) ?
    O1 H1O1 . 0.93(2) ?
    N1 C7 . 1.3291(13) ?
    N1 C13 . 1.3919(13) ?
    N2 C7 . 1.3706(13) ?
    N2 C8 . 1.3842(14) ?
    N2 H1N2 . 0.936(19) ?
    C1 C2 . 1.4045(14) ?
    C1 C6 . 1.4124(14) ?
    C2 C3 . 1.3904(15) ?
    C2 C14 . 1.4990(15) ?
    C3 C4 . 1.3951(16) ?
    C3 H3A . 0.9300 ?
    C4 C5 . 1.3877(15) ?
    C4 H4A . 0.9300 ?
    C5 C6 . 1.4009(14) ?
    C5 H5A . 0.9300 ?
    C6 C7 . 1.4572(14) ?
    C8 C9 . 1.3970(14) ?
    C8 C13 . 1.4035(14) ?
    C9 C10 . 1.3915(16) ?
    C9 H9A . 0.9300 ?
    C10 C11 . 1.4100(16) ?
    C10 C15 . 1.5217(18) ?
    C10 H10A . 0.9599 ?
    C11 C12 . 1.3902(15) ?
    C11 C15A . 1.454(5) ?
    C11 H11A . 0.9600 ?
    C12 C13 . 1.3996(15) ?
    C12 H12A . 0.9300 ?
    C14 H14A . 0.9600 ?
    C14 H14B . 0.9600 ?
    C14 H14C . 0.9600 ?
    C15 H10A . 0.5624 ?
    C15 H15A . 0.9600 ?
    C15 H15B . 0.9600 ?
    C15 H15C . 0.9600 ?
    C15A H11A . 0.5030 ?
    C15A H15D . 0.9600 ?
    C15A H15E . 0.9600 ?
    C15A H15F . 0.9600 ?
loop_
    _geom_angle_atom_site_label_1
    _geom_angle_atom_site_label_2
    _geom_angle_atom_site_label_3
    _geom_angle_site_symmetry_1
    _geom_angle_site_symmetry_3
    _geom_angle
    _geom_angle_publ_flag
    C1 O1 H1O1 . . 105.0(14) ?
    C7 N1 C13 . . 105.67(8) ?
    C7 N2 C8 . . 106.97(9) ?
    C7 N2 H1N2 . . 127.1(12) ?
    C8 N2 H1N2 . . 125.5(12) ?
    O1 C1 C2 . . 117.66(9) ?
    O1 C1 C6 . . 121.79(9) ?
    C2 C1 C6 . . 120.55(9) ?
    C3 C2 C1 . . 118.62(10) ?
    C3 C2 C14 . . 121.45(10) ?
    C1 C2 C14 . . 119.92(9) ?
    C2 C3 C4 . . 121.60(10) ?
    C2 C3 H3A . . 119.2 ?
    C4 C3 H3A . . 119.2 ?
    C5 C4 C3 . . 119.50(10) ?
    C5 C4 H4A . . 120.2 ?
    C3 C4 H4A . . 120.2 ?
    C4 C5 C6 . . 120.63(10) ?
    C4 C5 H5A . . 119.7 ?
    C6 C5 H5A . . 119.7 ?
    C5 C6 C1 . . 119.07(9) ?
    C5 C6 C7 . . 121.12(9) ?
    C1 C6 C7 . . 119.80(9) ?
    N1 C7 N2 . . 112.23(9) ?
    N1 C7 C6 . . 123.58(9) ?
    N2 C7 C6 . . 124.17(9) ?
    N2 C8 C9 . . 131.51(10) ?
    N2 C8 C13 . . 105.89(9) ?
    C9 C8 C13 . . 122.58(10) ?
    C10 C9 C8 . . 117.42(10) ?
    C10 C9 H9A . . 121.3 ?
    C8 C9 H9A . . 121.3 ?
    C9 C10 C11 . . 120.40(10) ?
    C9 C10 C15 . . 120.98(11) ?
    C11 C10 C15 . . 118.62(11) ?
    C9 C10 H10A . . 119.8 ?
    C11 C10 H10A . . 119.8 ?
    C12 C11 C10 . . 121.86(10) ?
    C12 C11 C15A . . 121.4(2) ?
    C10 C11 C15A . . 116.6(2) ?
    C12 C11 H11A . . 119.1 ?
    C10 C11 H11A . . 119.0 ?
    C11 C12 C13 . . 118.11(10) ?
    C11 C12 H12A . . 120.9 ?
    C13 C12 H12A . . 120.9 ?
    N1 C13 C12 . . 131.12(10) ?
    N1 C13 C8 . . 109.24(9) ?
    C12 C13 C8 . . 119.63(10) ?
    C2 C14 H14A . . 109.5 ?
    C2 C14 H14B . . 109.5 ?
    H14A C14 H14B . . 109.5 ?
    C2 C14 H14C . . 109.5 ?
    H14A C14 H14C . . 109.5 ?
    H14B C14 H14C . . 109.5 ?
    C10 C15 H15A . . 109.5 ?
    H10A C15 H15A . . 107.6 ?
    C10 C15 H15B . . 109.5 ?
    H10A C15 H15B . . 111.4 ?
    C10 C15 H15C . . 109.5 ?
    H10A C15 H15C . . 109.4 ?
    C11 C15A H15D . . 109.5 ?
    C11 C15A H15E . . 109.5 ?
    H15D C15A H15E . . 109.5 ?
    C11 C15A H15F . . 109.5 ?
    H15D C15A H15F . . 109.5 ?
    H15E C15A H15F . . 109.5 ?
loop_
    _geom_torsion_atom_site_label_1
    _geom_torsion_atom_site_label_2
    _geom_torsion_atom_site_label_3
    _geom_torsion_atom_site_label_4
    _geom_torsion_site_symmetry_1
    _geom_torsion_site_symmetry_2
    _geom_torsion_site_symmetry_3
    _geom_torsion_site_symmetry_4
    _geom_torsion
    _geom_torsion_publ_flag
    O1 C1 C2 C3 . . . . -178.69(9) ?
    C6 C1 C2 C3 . . . . 1.56(15) ?
    O1 C1 C2 C14 . . . . 0.27(14) ?
    C6 C1 C2 C14 . . . . -179.49(9) ?
    C1 C2 C3 C4 . . . . -0.34(17) ?
    C14 C2 C3 C4 . . . . -179.28(10) ?
    C2 C3 C4 C5 . . . . -0.80(18) ?
    C3 C4 C5 C6 . . . . 0.73(17) ?
    C4 C5 C6 C1 . . . . 0.46(16) ?
    C4 C5 C6 C7 . . . . 179.02(10) ?
    O1 C1 C6 C5 . . . . 178.63(9) ?
    C2 C1 C6 C5 . . . . -1.62(15) ?
    O1 C1 C6 C7 . . . . 0.06(15) ?
    C2 C1 C6 C7 . . . . 179.81(9) ?
    C13 N1 C7 N2 . . . . -0.43(12) ?
    C13 N1 C7 C6 . . . . 177.88(9) ?
    C8 N2 C7 N1 . . . . 0.39(12) ?
    C8 N2 C7 C6 . . . . -177.91(9) ?
    C5 C6 C7 N1 . . . . -176.56(10) ?
    C1 C6 C7 N1 . . . . 1.98(15) ?
    C5 C6 C7 N2 . . . . 1.55(16) ?
    C1 C6 C7 N2 . . . . -179.91(9) ?
    C7 N2 C8 C9 . . . . 178.20(11) ?
    C7 N2 C8 C13 . . . . -0.17(11) ?
    N2 C8 C9 C10 . . . . -178.36(11) ?
    C13 C8 C9 C10 . . . . -0.22(16) ?
    C8 C9 C10 C11 . . . . -0.31(16) ?
    C8 C9 C10 C15 . . . . 179.22(11) ?
    C9 C10 C11 C12 . . . . 0.42(17) ?
    C15 C10 C11 C12 . . . . -179.13(11) ?
    C9 C10 C11 C15A . . . . -175.2(2) ?
    C15 C10 C11 C15A . . . . 5.2(3) ?
    C10 C11 C12 C13 . . . . 0.03(17) ?
    C15A C11 C12 C13 . . . . 175.5(2) ?
    C7 N1 C13 C12 . . . . -178.89(11) ?
    C7 N1 C13 C8 . . . . 0.31(11) ?
    C11 C12 C13 N1 . . . . 178.57(10) ?
    C11 C12 C13 C8 . . . . -0.56(16) ?
    N2 C8 C13 N1 . . . . -0.08(11) ?
    C9 C8 C13 N1 . . . . -178.63(9) ?
    N2 C8 C13 C12 . . . . 179.22(9) ?
    C9 C8 C13 C12 . . . . 0.67(16) ?
loop_
    _geom_hbond_atom_site_label_D
    _geom_hbond_atom_site_label_H
    _geom_hbond_atom_site_label_A
    _geom_hbond_site_symmetry_A
    _geom_hbond_distance_DH
    _geom_hbond_distance_HA
    _geom_hbond_distance_DA
    _geom_hbond_angle_DHA
    _geom_hbond_publ_flag
    N2 H1N2 O1 4_475 0.936(19) 2.095(19) 2.9916(12) 160.1(18) y
    O1 H1O1 N1 1_555 0.93(2) 1.74(2) 2.6040(12) 153(2) y
    C15 H15C Cg3 1_455 0.96 2.66 3.5731(16) 160 y
    C15A H15F Cg2 2_655 0.96 2.96 3.780(4) 144 y
