# Supplementary material for: 2-Methyl-6-(6-methyl-1H-benzimidazol-2-yl)phenol–2-methyl-6-(5-methyl-1H-benzimidazol-2-yl)phenol (3/1)
Source: Acta Crystallogr Sect E Struct Rep Online. 2009 Nov 28;65(Pt 12):o3227–8. doi: 10.1107/S1600536809049770 (PMC2972110; doi:10.1107/S1600536809049770)
Supplement: Supplementary file 2 [file e-65-o3227-Isup2.hkl]

# 
# h,k,l, Fc-squared, Fo-squared, sigma(Fo-squared) and status flag 
# 
data_I
_shelx_title ' taher82m in P2(1)/c  (100K)' 
_shelx_refln_list_code          4 
_shelx_F_calc_maximum      164.29 
_exptl_crystal_F_000       504.00 
_reflns_d_resolution_high  0.6901 
 
loop_ 
 _symmetry_equiv_pos_as_xyz 
 'x, y, z' 
 '-x, y+1/2, -z+1/2' 
 '-x, -y, -z' 
 'x, -y-1/2, z-1/2' 
 
_cell_length_a     4.9231 
_cell_length_b    19.8900 
_cell_length_c    12.3199 
_cell_angle_alpha  90.000 
_cell_angle_beta  105.085 
_cell_angle_gamma  90.000 
 
_shelx_F_squared_multiplier     1.000 
 
loop_ 
 _refln_index_h 
 _refln_index_k 
 _refln_index_l 
 _refln_F_squared_calc 
 _refln_F_squared_meas 
 _refln_F_squared_sigma 
 _refln_observed_status 
   1   0   0        2.91       19.73      0.50 o 
   2   0   0      121.61      134.02      1.42 o 
   3   0   0     1902.51     2098.43     13.46 o 
   4   0   0        7.73        4.95      0.83 o 
   5   0   0      174.62      210.75      5.86 o 
   6   0   0       40.37       38.78      3.58 o 
   1   1   0     1046.58      992.16      5.10 o 
   2   1   0      245.51      223.00      1.53 o 
   3   1   0       10.21        9.95      0.39 o 
   4   1   0       35.56       39.42      1.44 o 
   5   1   0      961.53      942.44     10.22 o 
   6   1   0       40.22       37.26      3.02 o 
   0   2   0    10534.19     9586.76    235.10 o 
   1   2   0       12.17       15.64      0.37 o 
   2   2   0       46.52       62.00      0.71 o 
   3   2   0       76.80       81.92      0.95 o 
   4   2   0       60.59       66.78      1.65 o 
   5   2   0        6.28        9.51      1.25 o 
   6   2   0        8.16        7.47      1.28 o 
   1   3   0     3590.23     3646.04     19.48 o 
   2   3   0      121.81      149.25      1.24 o 
   3   3   0       57.65       52.33      0.80 o 
   4   3   0      623.43      615.33      5.75 o 
   5   3   0      227.69      211.04      4.02 o 
   6   3   0       25.77       24.47      1.84 o 
   0   4   0     1228.82     1284.22     11.24 o 
   1   4   0     6427.28     6736.67     33.44 o 
   2   4   0     1320.25     1446.57      7.13 o 
   3   4   0      370.96      365.52      2.54 o 
   4   4   0      138.48      123.32      2.94 o 
   5   4   0       11.61       12.85      1.32 o 
   6   4   0        1.39        0.53      1.04 o 
   1   5   0        0.20        2.19      0.27 o 
   2   5   0      300.61      332.00      2.29 o 
   3   5   0       42.62       34.40      0.74 o 
   4   5   0      786.58      760.43      8.60 o 
   5   5   0      236.54      211.83      3.59 o 
   6   5   0        6.12        5.31      1.21 o 
   0   6   0      265.27      287.31      3.11 o 
   1   6   0      360.64      390.41      2.56 o 
   2   6   0        7.25       12.00      0.47 o 
   3   6   0      102.49      120.53      1.40 o 
   4   6   0      201.83      185.74      3.72 o 
   5   6   0        0.78        0.82      0.84 o 
   6   6   0        2.58        0.58      1.14 o 
   1   7   0      829.41      804.32      4.45 o 
   2   7   0      274.59      263.37      2.20 o 
   3   7   0       50.51       44.96      0.98 o 
   4   7   0      152.93      111.28      3.32 o 
   5   7   0        2.12        2.53      1.00 o 
   6   7   0       23.20       26.06      1.98 o 
   0   8   0      336.60      303.22      2.74 o 
   1   8   0      155.33      176.09      1.50 o 
   2   8   0        0.15        3.14      0.39 o 
   3   8   0       12.05        5.90      0.54 o 
   4   8   0      160.53      149.09      3.53 o 
   5   8   0       70.80       66.06      3.05 o 
   6   8   0       74.11       75.41      3.14 o 
   1   9   0     1178.06     1251.03      6.38 o 
   2   9   0       18.02       12.13      0.60 o 
   3   9   0      118.65      125.38      2.17 o 
   4   9   0      372.20      347.61      6.91 o 
   5   9   0        2.08        2.93      1.10 o 
   6   9   0       74.93       69.23      2.90 o 
   0  10   0       81.45       71.93      1.35 o 
   1  10   0       34.27       52.42      0.98 o 
   2  10   0        6.55        7.92      0.51 o 
   3  10   0      862.82      839.39      8.43 o 
   4  10   0       72.64       69.47      2.68 o 
   5  10   0       58.24       67.43      2.98 o 
   6  10   0      146.10      158.28      5.50 o 
   1  11   0      657.08      679.25      4.11 o 
   2  11   0        2.87        5.83      0.53 o 
   3  11   0       34.32       37.80      1.69 o 
   4  11   0       75.85       72.81      2.78 o 
   5  11   0       81.50       86.24      3.74 o 
   6  11   0       60.20       59.15      3.40 o 
   0  12   0     1341.99     1455.93     10.35 o 
   1  12   0        4.37        4.38      0.41 o 
   2  12   0        0.15        1.08      0.41 o 
   3  12   0       26.72       30.05      1.60 o 
   4  12   0       40.92       52.57      2.57 o 
   5  12   0       69.43       71.04      3.75 o 
   6  12   0       26.11       32.45      2.84 o 
   1  13   0      140.45      151.37      1.69 o 
   2  13   0      234.91      220.84      3.27 o 
   3  13   0       50.71       48.58      1.86 o 
   4  13   0      171.39      149.42      4.09 o 
   5  13   0      132.63      135.53      4.23 o 
   6  13   0       22.65       22.75      2.41 o 
   0  14   0     1206.20     1321.80      9.89 o 
   1  14   0       33.90       40.66      0.96 o 
   2  14   0      143.11      134.80      2.63 o 
   3  14   0        3.45        4.19      0.86 o 
   4  14   0       73.55       76.54      3.13 o 
   5  14   0       27.45       31.87      2.50 o 
   6  14   0       27.92       27.88      3.15 o 
   1  15   0       25.44       20.36      0.70 o 
   2  15   0       93.15       79.07      1.66 o 
   3  15   0       70.54       74.23      2.28 o 
   4  15   0        0.01        1.03      1.07 o 
   5  15   0       74.73       73.69      4.38 o 
   0  16   0        0.30        1.86      0.60 o 
   1  16   0      121.89      119.14      1.90 o 
   2  16   0       70.35       79.98      1.80 o 
   3  16   0       20.10       23.55      1.55 o 
   4  16   0       11.69       10.61      2.18 o 
   5  16   0        4.38        3.16      1.97 o 
   1  17   0      253.85      231.91      2.91 o 
   2  17   0        0.04        0.36      0.56 o 
   3  17   0       43.30       38.41      1.90 o 
   4  17   0      321.44      355.11     10.55 o 
   5  17   0        0.94        2.81      1.48 o 
   0  18   0        5.46        5.17      0.89 o 
   1  18   0      384.79      383.89      4.77 o 
   2  18   0      252.18      245.93      3.56 o 
   3  18   0       23.28       20.90      1.77 o 
   4  18   0        0.22        0.88      1.32 o 
   5  18   0        0.13        1.20      1.57 o 
   1  19   0        5.41        5.11      0.83 o 
   2  19   0        0.04        1.51      0.69 o 
   3  19   0       11.66       10.30      1.37 o 
   4  19   0       11.27        9.67      1.61 o 
   5  19   0       20.23       15.79      2.31 o 
   0  20   0      545.45      574.38      8.54 o 
   1  20   0       61.65       58.08      2.09 o 
   2  20   0       80.02       80.79      2.76 o 
   3  20   0      171.41      194.22      4.56 o 
   4  20   0       32.49       30.39      2.37 o 
   1  21   0      258.27      237.41      4.36 o 
   2  21   0        3.29        1.56      1.06 o 
   3  21   0       75.16       77.44      3.14 o 
   4  21   0       10.43        9.40      1.72 o 
   0  22   0       63.05       61.64      3.64 o 
   1  22   0        2.68        1.48      0.83 o 
   2  22   0        0.04       -0.01      1.06 o 
   3  22   0        0.18        2.03      1.55 o 
   4  22   0       71.55       85.44      4.82 o 
   1  23   0       28.97       25.25      1.72 o 
   2  23   0        1.22        0.93      1.16 o 
   3  23   0        1.94        0.62      1.49 o 
   4  23   0        2.03        0.52      1.67 o 
   0  24   0      515.72      548.67     11.81 o 
   1  24   0       40.10       39.00      2.06 o 
   2  24   0        0.71        0.87      1.20 o 
   3  24   0       13.63       18.07      2.44 o 
   1  25   0        1.04        1.17      1.00 o 
   2  25   0        7.76        8.73      1.69 o 
   3  25   0       41.40       48.14      3.54 o 
   0  26   0       46.49       44.60      4.60 o 
   1  26   0       10.18        8.46      1.76 o 
   2  26   0       51.68       56.05      3.37 o 
   1  27   0        0.10       -1.81      1.12 o 
   2  27   0      134.58      153.18      5.11 o 
   0  28   0      125.92      118.80      6.97 o 
   1  28   0        0.26        0.94      1.56 o 
  -6   1   1       63.75       58.34      2.50 o 
  -5   1   1      215.98      205.29      3.68 o 
  -4   1   1       97.76      105.78      1.37 o 
  -3   1   1       33.50       32.59      0.54 o 
  -2   1   1      101.15      102.27      0.91 o 
  -1   1   1        7.54        7.10      0.33 o 
   0   1   1       93.51       81.45      6.35 o 
   1   1   1       15.79       11.60      0.35 o 
   2   1   1      120.29      116.16      1.02 o 
   3   1   1      341.34      353.42      2.24 o 
   4   1   1        9.86        8.11      1.20 o 
   5   1   1        0.17       -0.81      0.78 o 
   6   1   1        0.47        0.95      1.02 o 
  -6   2   1      148.99      154.24      3.58 o 
  -5   2   1      143.62      146.99      3.08 o 
  -4   2   1      462.69      479.10      3.50 o 
  -3   2   1      655.04      732.66      3.68 o 
  -2   2   1       54.66       58.20      0.59 o 
  -1   2   1      846.15      941.46      5.22 o 
   0   2   1     1184.62     1236.10      6.97 o 
   1   2   1      397.97      414.80      2.68 o 
   2   2   1      860.57      970.11      4.91 o 
   3   2   1      619.14      653.61      3.60 o 
   4   2   1      236.67      233.31      3.72 o 
   5   2   1       16.27       17.60      1.50 o 
   6   2   1        0.01        0.52      0.98 o 
  -6   3   1      155.08      153.66      3.61 o 
  -5   3   1       27.59       32.92      1.61 o 
  -4   3   1        7.23        6.14      0.53 o 
  -3   3   1      314.55      322.07      2.06 o 
  -2   3   1        9.80       12.93      0.34 o 
  -1   3   1    11492.02    11483.13     56.35 o 
   0   3   1       35.93       43.17      0.87 o 
   1   3   1        0.29        4.01      0.29 o 
   2   3   1        6.88        5.17      0.31 o 
   3   3   1      742.33      809.54      4.32 o 
   4   3   1       61.25       60.31      1.77 o 
   5   3   1      275.10      268.27      4.89 o 
   6   3   1        0.14        0.16      1.00 o 
  -6   4   1       27.28       27.34      2.38 o 
  -5   4   1       17.63       16.72      1.26 o 
  -4   4   1      566.46      602.99      7.54 o 
  -3   4   1       95.61       83.94      1.14 o 
  -2   4   1       12.75       17.41      0.42 o 
  -1   4   1     6413.41     6818.35     33.74 o 
   0   4   1     2773.01     2965.80     14.67 o 
   1   4   1     1035.55     1102.89      6.42 o 
   2   4   1       16.46       18.07      0.59 o 
   3   4   1        8.80       12.05      0.50 o 
   4   4   1      279.52      276.66      4.17 o 
   5   4   1       27.21       30.55      1.84 o 
   6   4   1        0.57       -0.95      1.05 o 
  -6   5   1      154.10      160.22      3.73 o 
  -5   5   1        4.03        2.51      1.05 o 
  -4   5   1     1268.93     1252.16      9.62 o 
  -3   5   1       21.50       19.63      0.61 o 
  -2   5   1       66.44       66.42      0.80 o 
  -1   5   1     9487.09     9766.78     48.04 o 
   0   5   1      142.91      138.66      1.26 o 
   1   5   1      238.65      282.87      2.62 o 
   2   5   1      242.49      247.99      1.90 o 
   3   5   1      401.63      411.94      3.42 o 
   4   5   1      132.27      113.91      3.79 o 
   5   5   1        1.06        2.01      0.89 o 
   6   5   1       24.06       21.71      1.92 o 
  -6   6   1       63.03       68.64      2.62 o 
  -5   6   1      170.47      170.07      4.30 o 
  -4   6   1      122.03      139.19      2.61 o 
  -3   6   1       20.99       22.81      0.64 o 
  -2   6   1     1668.48     1960.37      9.26 o 
  -1   6   1     2270.03     2373.07     11.20 o 
   0   6   1     1158.78     1180.05      6.65 o 
   1   6   1       10.83        9.40      0.44 o 
   2   6   1      128.59      136.99      1.52 o 
   3   6   1      830.22      854.68      5.13 o 
   4   6   1      729.94      712.87      8.53 o 
   5   6   1        8.03        8.05      1.14 o 
   6   6   1       86.37       95.63      4.28 o 
  -6   7   1        0.50        0.94      1.00 o 
  -5   7   1       14.41       14.35      1.46 o 
  -4   7   1      704.10      697.73      7.78 o 
  -3   7   1       97.39      100.37      1.25 o 
  -2   7   1       29.91       30.65      0.73 o 
  -1   7   1       64.38       75.95      0.99 o 
   0   7   1       48.99       49.18      0.83 o 
   1   7   1       84.58       79.63      0.96 o 
   2   7   1       73.98       78.23      1.17 o 
   3   7   1      582.06      582.19      5.38 o 
   4   7   1      223.16      219.97      4.21 o 
   5   7   1      150.51      140.65      3.48 o 
   6   7   1       69.11       71.82      4.21 o 
  -6   8   1        3.16        3.05      1.20 o 
  -5   8   1       17.74       18.15      2.04 o 
  -4   8   1      106.82      102.50      2.37 o 
  -3   8   1       33.48       31.69      0.90 o 
  -2   8   1     1069.27     1253.31      6.76 o 
  -1   8   1     2513.76     2768.19     12.18 o 
   0   8   1       77.53       78.17      0.87 o 
   1   8   1        0.07        4.08      0.32 o 
   2   8   1      840.66      807.39      5.62 o 
   3   8   1      125.77      139.92      2.59 o 
   4   8   1       72.57       73.75      3.42 o 
   5   8   1      161.04      174.47      4.18 o 
   6   8   1       28.41       31.71      2.37 o 
  -6   9   1       20.12       18.66      1.70 o 
  -5   9   1       18.78       20.21      1.64 o 
  -4   9   1       23.16       22.24      1.33 o 
  -3   9   1        0.60        0.75      0.48 o 
  -2   9   1      422.83      430.76      3.08 o 
  -1   9   1      503.64      504.24      3.08 o 
   0   9   1      401.20      384.51      2.42 o 
   1   9   1      991.63     1025.75      5.51 o 
   2   9   1       33.00       27.11      0.80 o 
   3   9   1     1210.37     1109.68     10.54 o 
   4   9   1        0.01       -0.18      0.78 o 
   5   9   1       50.66       46.33      2.46 o 
   6   9   1       17.38       21.13      2.28 o 
  -6  10   1        0.01        1.12      1.33 o 
  -5  10   1        6.49        3.53      1.81 o 
  -4  10   1       54.59       66.20      2.74 o 
  -3  10   1       21.64       27.19      1.22 o 
  -2  10   1       83.62       79.81      1.19 o 
  -1  10   1       20.34       39.28      0.79 o 
   0  10   1      709.21      739.45      4.01 o 
   1  10   1      150.22      174.21      1.49 o 
   2  10   1       24.15       22.84      0.81 o 
   3  10   1        4.36        6.22      0.90 o 
   4  10   1       32.01       22.55      1.81 o 
   5  10   1        4.37        4.40      1.29 o 
   6  10   1       87.00       85.13      3.21 o 
  -6  11   1       48.29       51.75      2.95 o 
  -5  11   1      129.82      126.43      3.83 o 
  -4  11   1        7.49        6.80      0.99 o 
  -3  11   1        0.25        0.00      0.58 o 
  -2  11   1        8.69        9.41      0.54 o 
  -1  11   1      215.18      206.36      1.86 o 
   0  11   1      169.25      175.81      1.58 o 
   1  11   1       73.81       72.06      1.09 o 
   2  11   1       30.67       26.05      0.90 o 
   3  11   1       99.37       70.84      1.97 o 
   4  11   1        0.88        0.25      0.86 o 
   5  11   1        3.86        3.16      1.33 o 
   6  11   1      181.03      173.45      4.84 o 
  -6  12   1      174.29      193.52      5.19 o 
  -5  12   1        3.10        6.19      1.41 o 
  -4  12   1       55.39       53.72      2.62 o 
  -3  12   1       76.57       78.26      2.10 o 
  -2  12   1      169.53      157.11      1.85 o 
  -1  12   1       27.75       26.74      0.89 o 
   0  12   1      270.88      282.41      2.23 o 
   1  12   1       38.47       45.40      0.82 o 
   2  12   1       12.69       17.51      0.72 o 
   3  12   1       71.54       66.62      2.10 o 
   4  12   1       30.35       30.43      2.15 o 
   5  12   1        9.79        7.94      1.57 o 
   6  12   1       33.08       32.84      2.61 o 
  -6  13   1        0.03        0.28      1.39 o 
  -5  13   1       85.96       97.34      3.60 o 
  -4  13   1       14.24       11.52      1.74 o 
  -3  13   1       67.41       55.89      1.93 o 
  -2  13   1      445.36      418.72      4.34 o 
  -1  13   1       16.22       14.20      0.62 o 
   0  13   1       58.01       52.55      0.96 o 
   1  13   1       92.79       87.54      1.15 o 
   2  13   1      216.13      202.98      2.51 o 
   3  13   1        4.14        0.36      0.66 o 
   4  13   1       29.93       35.79      2.38 o 
   5  13   1        1.59        0.98      1.19 o 
   6  13   1       40.11       48.08      3.42 o 
  -6  14   1        0.02       -0.69      1.40 o 
  -5  14   1        1.02        2.97      1.26 o 
  -4  14   1       14.07       10.81      1.45 o 
  -3  14   1       12.63       13.74      1.18 o 
  -2  14   1      307.30      316.99      4.00 o 
  -1  14   1      150.35      146.58      1.72 o 
   0  14   1       64.08       69.21      1.16 o 
   1  14   1       51.74       55.44      1.00 o 
   2  14   1       31.26       31.43      1.12 o 
   3  14   1       17.27       13.20      1.16 o 
   4  14   1      165.46      185.53      5.08 o 
   5  14   1        0.64       -0.26      1.22 o 
  -5  15   1        0.92        0.62      1.27 o 
  -4  15   1       54.19       53.68      3.27 o 
  -3  15   1       14.57       11.62      1.61 o 
  -2  15   1      275.72      269.18      3.82 o 
  -1  15   1      359.58      355.03      3.18 o 
   0  15   1       51.30       45.93      1.17 o 
   1  15   1      236.80      235.38      2.28 o 
   2  15   1      414.84      409.99      4.22 o 
   3  15   1        0.78        0.37      0.74 o 
   4  15   1        0.00       -0.09      1.03 o 
   5  15   1        3.82        3.94      1.52 o 
  -5  16   1        1.54        1.80      1.34 o 
  -4  16   1        0.00        0.30      0.97 o 
  -3  16   1        1.29        0.72      0.76 o 
  -2  16   1      415.88      377.78      4.42 o 
  -1  16   1        4.65        9.36      0.71 o 
   0  16   1        6.50        4.76      0.52 o 
   1  16   1      463.72      465.99      3.81 o 
   2  16   1        4.49        6.87      0.77 o 
   3  16   1       60.62       56.76      2.14 o 
   4  16   1      146.40      154.50      4.51 o 
   5  16   1       14.47       16.16      2.13 o 
  -5  17   1        0.71        0.86      1.36 o 
  -4  17   1        0.06       -0.28      1.07 o 
  -3  17   1        2.03        2.59      0.89 o 
  -2  17   1      100.12       86.83      1.89 o 
  -1  17   1      327.98      331.76      3.58 o 
   0  17   1       62.13       56.60      1.35 o 
   1  17   1       29.76       28.59      1.09 o 
   2  17   1      136.58      138.26      2.47 o 
   3  17   1      254.45      236.22      4.58 o 
   4  17   1       27.86       26.39      2.33 o 
   5  17   1        4.16        3.99      1.66 o 
  -5  18   1       46.00       46.11      3.07 o 
  -4  18   1       56.75       71.15      3.36 o 
  -3  18   1       13.28       13.84      1.44 o 
  -2  18   1      238.62      220.21      3.55 o 
  -1  18   1      362.41      366.87      4.32 o 
   0  18   1       61.18       61.01      1.45 o 
   1  18   1      220.56      227.00      3.34 o 
   2  18   1        7.86        6.07      0.81 o 
   3  18   1        2.87        3.78      1.07 o 
   4  18   1       65.83       75.54      3.15 o 
   5  18   1       11.81       10.31      2.46 o 
  -5  19   1        1.78        2.73      1.59 o 
  -4  19   1       32.01       32.02      2.60 o 
  -3  19   1       50.70       43.07      2.20 o 
  -2  19   1       46.78       43.45      1.79 o 
  -1  19   1      213.91      205.95      3.34 o 
   0  19   1       17.76       19.81      1.41 o 
   1  19   1       75.54       68.21      1.92 o 
   2  19   1       18.76       17.23      1.17 o 
   3  19   1       90.24       87.41      3.14 o 
   4  19   1        1.67        0.00      1.15 o 
   5  19   1      117.66      117.75      4.74 o 
  -5  20   1        0.07        0.64      1.56 o 
  -4  20   1       64.77       64.67      3.04 o 
  -3  20   1      110.07      112.40      3.43 o 
  -2  20   1        1.20        2.67      0.92 o 
  -1  20   1      213.06      197.41      4.82 o 
   0  20   1       32.29       33.81      1.45 o 
   1  20   1       66.45       61.71      2.00 o 
   2  20   1       19.63       21.15      1.44 o 
   3  20   1        9.36       12.89      1.64 o 
   4  20   1       22.12       14.35      1.88 o 
  -4  21   1       13.77        8.41      1.62 o 
  -3  21   1       17.37       12.19      1.72 o 
  -2  21   1       61.06       56.12      2.61 o 
  -1  21   1        7.67        8.62      1.18 o 
   0  21   1       26.49       28.54      1.51 o 
   1  21   1       27.60       25.50      2.16 o 
   2  21   1        0.08        0.78      0.87 o 
   3  21   1        2.98        2.12      1.43 o 
   4  21   1       13.44        5.61      1.58 o 
  -4  22   1        6.64        5.30      1.57 o 
  -3  22   1       37.51       37.59      2.66 o 
  -2  22   1       14.56       14.30      1.66 o 
  -1  22   1      158.00      144.13      3.69 o 
   0  22   1      472.94      499.06      6.13 o 
   1  22   1        2.96        5.06      1.00 o 
   2  22   1        0.97        0.80      1.07 o 
   3  22   1       36.32       40.78      4.47 o 
   4  22   1        8.66        9.63      1.88 o 
  -4  23   1       24.75       19.40      2.43 o 
  -3  23   1        7.67        9.41      2.21 o 
  -2  23   1        1.89        0.78      1.22 o 
  -1  23   1       23.37       19.64      1.67 o 
   0  23   1       41.59       40.38      1.81 o 
   1  23   1        0.09        0.01      0.87 o 
   2  23   1        9.40        7.61      1.53 o 
   3  23   1       11.70       14.15      2.21 o 
   4  23   1       20.10        8.87      2.26 o 
  -3  24   1        1.79        1.81      1.63 o 
  -2  24   1       34.39       28.21      2.52 o 
  -1  24   1      147.52      148.99      3.56 o 
   0  24   1      108.41      117.77      2.93 o 
   1  24   1       52.12       53.45      2.33 o 
   2  24   1      111.44      114.27      3.88 o 
   3  24   1       13.98       13.25      2.28 o 
  -3  25   1       63.13       71.41      4.04 o 
  -2  25   1        1.95        3.31      1.46 o 
  -1  25   1      121.85      113.18      3.23 o 
   0  25   1        3.52        6.72      1.29 o 
   1  25   1       19.72       16.79      1.80 o 
   2  25   1       51.71       49.35      2.91 o 
   3  25   1        0.00        0.15      1.47 o 
  -3  26   1        2.71        5.13      2.04 o 
  -2  26   1       20.03       15.54      2.08 o 
  -1  26   1       57.69       64.78      2.67 o 
   0  26   1       74.00       70.11      8.46 o 
   1  26   1        0.12        0.07      1.18 o 
   2  26   1       52.89       53.34      4.07 o 
  -2  27   1        0.24        0.01      1.52 o 
  -1  27   1       24.43       24.69      1.90 o 
   0  27   1        4.46        3.25      1.62 o 
   1  27   1        0.06        1.10      1.28 o 
   2  27   1       87.36       84.25      3.99 o 
  -1  28   1        2.35        2.11      1.38 o 
   0  28   1       15.48       17.73      2.52 o 
   1  28   1        0.86        0.60      1.33 o 
  -7   0   2       37.23       39.17      2.90 o 
  -6   0   2       15.33       13.74      1.81 o 
  -5   0   2        4.62       10.48      1.51 o 
  -4   0   2        0.16        2.23      0.52 o 
  -3   0   2      163.10      165.56      2.63 o 
  -2   0   2      289.44      266.47      4.16 o 
  -1   0   2      326.94      356.74      2.86 o 
   0   0   2    17574.29    17817.97    125.94 o 
   1   0   2     1315.78     1342.22     11.96 o 
   2   0   2     4341.11     4668.06     33.45 o 
   3   0   2      218.07      186.44      2.93 o 
   4   0   2      235.16      225.26     12.17 o 
   5   0   2       16.15       13.63      2.99 o 
   6   0   2        6.76        8.00      2.55 o 
  -7   1   2        0.29        0.08      1.04 o 
  -6   1   2        8.77        7.54      1.11 o 
  -5   1   2     1758.71     1767.10     15.80 o 
  -4   1   2       67.33       62.98      1.21 o 
  -3   1   2      397.76      425.80      2.81 o 
  -2   1   2      434.17      401.18      2.80 o 
  -1   1   2      397.58      436.50      2.76 o 
   0   1   2     1180.24     1100.03      5.91 o 
   1   1   2      344.31      348.76      2.81 o 
   2   1   2     1002.04     1095.72      6.94 o 
   3   1   2       15.04       15.77      0.60 o 
   4   1   2       92.97       88.17      2.87 o 
   5   1   2        0.62        0.55      0.86 o 
   6   1   2       14.64       15.59      1.66 o 
  -7   2   2       26.55       31.85      2.33 o 
  -6   2   2        5.55        4.78      1.07 o 
  -5   2   2       31.96       32.34      2.22 o 
  -4   2   2       63.28       67.74      1.04 o 
  -3   2   2      156.36      181.71      1.66 o 
  -2   2   2      114.38      128.40      1.28 o 
  -1   2   2      170.55      205.32      1.66 o 
   0   2   2      555.60      610.60      4.11 o 
   1   2   2      381.44      393.32      2.55 o 
   2   2   2     1245.75     1335.56      7.23 o 
   3   2   2       17.66       18.42      0.62 o 
   4   2   2        6.71        6.27      1.03 o 
   5   2   2        2.71        1.31      0.92 o 
   6   2   2        0.03        1.41      1.06 o 
  -7   3   2        7.89        5.55      1.28 o 
  -6   3   2      144.21      143.84      3.27 o 
  -5   3   2      455.08      446.95      8.28 o 
  -4   3   2       65.27       67.30      1.18 o 
  -3   3   2      230.45      227.26      2.00 o 
  -2   3   2     2722.49     2778.04     14.38 o 
  -1   3   2     8381.50     8308.32     42.14 o 
   0   3   2       20.51       31.62      0.55 o 
   1   3   2      434.82      368.17      2.59 o 
   2   3   2      903.60      930.45      5.10 o 
   3   3   2       58.31       60.38      1.01 o 
   4   3   2      573.57      558.14      6.69 o 
   5   3   2        5.03        4.76      1.14 o 
   6   3   2       20.38       16.95      1.96 o 
  -6   4   2       67.48       69.10      2.39 o 
  -5   4   2       42.91       39.61      1.87 o 
  -4   4   2       82.81       88.16      1.39 o 
  -3   4   2       55.42       60.04      0.90 o 
  -2   4   2      237.63      282.19      1.74 o 
  -1   4   2    26992.21    27847.05    140.73 o 
   0   4   2        0.45       13.69      0.41 o 
   1   4   2     1626.48     1694.60      8.53 o 
   2   4   2      742.23      813.82      4.94 o 
   3   4   2      295.12      311.03      2.55 o 
   4   4   2       85.67       87.76      2.26 o 
   5   4   2        0.53        2.38      1.00 o 
   6   4   2       33.10       38.82      2.40 o 
  -6   5   2      124.87      122.82      3.12 o 
  -5   5   2       42.22       33.68      1.72 o 
  -4   5   2       54.65       52.51      1.80 o 
  -3   5   2      117.66      105.98      1.05 o 
  -2   5   2     2272.29     2414.72     10.72 o 
  -1   5   2      102.30       85.66      1.10 o 
   0   5   2      441.89      434.51      2.86 o 
   1   5   2      110.15       82.83      1.02 o 
   2   5   2        0.14        0.75      0.29 o 
   3   5   2        0.70        1.73      0.41 o 
   4   5   2      173.98      168.17      3.36 o 
   5   5   2      264.22      260.34      5.40 o 
   6   5   2        0.44        1.85      1.19 o 
  -6   6   2        7.26        7.24      1.19 o 
  -5   6   2       27.32       27.01      1.62 o 
  -4   6   2       11.17       14.74      0.98 o 
  -3   6   2       58.96       70.78      0.87 o 
  -2   6   2       92.87       91.38      1.01 o 
  -1   6   2     2066.74     2205.21     11.28 o 
   0   6   2       31.33       50.66      0.81 o 
   1   6   2      102.65      116.12      1.27 o 
   2   6   2      456.32      513.06      3.53 o 
   3   6   2        2.41        2.86      0.55 o 
   4   6   2       73.62       71.25      2.52 o 
   5   6   2      409.60      425.77      6.68 o 
   6   6   2      175.69      184.49      4.62 o 
  -6   7   2        1.07        1.67      1.01 o 
  -5   7   2       10.84        9.71      1.21 o 
  -4   7   2       13.89       14.84      0.87 o 
  -3   7   2       47.93       42.34      0.77 o 
  -2   7   2     1863.09     1919.10      9.34 o 
  -1   7   2        2.73        4.23      0.35 o 
   0   7   2      376.32      375.42      2.28 o 
   1   7   2     1034.01     1100.39      6.05 o 
   2   7   2      291.12      337.32      2.61 o 
   3   7   2      520.87      457.66      4.88 o 
   4   7   2       32.06       22.85      1.69 o 
   5   7   2        3.71        4.86      1.03 o 
   6   7   2        1.68        0.01      1.17 o 
  -6   8   2      147.76      163.56      3.74 o 
  -5   8   2       24.59       24.37      1.67 o 
  -4   8   2       28.09       27.44      1.08 o 
  -3   8   2       46.58       42.73      0.91 o 
  -2   8   2     1422.47     1618.89      8.17 o 
  -1   8   2      709.51      794.02      4.47 o 
   0   8   2      278.86      292.54      1.90 o 
   1   8   2      379.07      410.56      2.59 o 
   2   8   2        7.77        7.46      0.49 o 
   3   8   2      406.36      375.61      4.66 o 
   4   8   2        5.58        2.31      0.92 o 
   5   8   2        3.85        4.64      1.11 o 
   6   8   2       12.29       11.66      2.31 o 
  -6   9   2       81.98       81.84      4.13 o 
  -5   9   2        9.12        4.23      1.03 o 
  -4   9   2       10.50        8.46      1.23 o 
  -3   9   2       53.79       42.30      1.23 o 
  -2   9   2     1379.32     1513.25      7.84 o 
  -1   9   2       54.44       66.07      1.02 o 
   0   9   2       30.45       23.33      0.56 o 
   1   9   2       11.27       10.88      0.51 o 
   2   9   2        6.27        3.69      0.43 o 
   3   9   2     1077.45     1086.81     10.47 o 
   4   9   2       84.89       72.86      2.69 o 
   5   9   2       10.80        8.35      2.05 o 
   6   9   2       73.79       70.69      3.19 o 
  -6  10   2       43.10       52.58      3.05 o 
  -5  10   2       26.65       24.20      3.39 o 
  -4  10   2       13.39       15.31      1.20 o 
  -3  10   2      651.21      659.51      5.94 o 
  -2  10   2      101.43      124.16      1.47 o 
  -1  10   2      411.22      479.75      3.16 o 
   0  10   2      296.35      337.19      2.32 o 
   1  10   2      139.03      155.24      1.49 o 
   2  10   2       34.17       34.74      1.06 o 
   3  10   2     1727.48     1634.32     13.48 o 
   4  10   2        0.39        2.51      0.99 o 
   5  10   2        4.37        2.83      1.20 o 
   6  10   2       89.05       94.89      3.87 o 
  -6  11   2        7.36        2.61      1.33 o 
  -5  11   2       56.48       58.70      2.71 o 
  -4  11   2        0.00        0.40      0.68 o 
  -3  11   2       24.11       13.74      1.62 o 
  -2  11   2       22.33       24.69      0.76 o 
  -1  11   2      116.74      139.59      1.43 o 
   0  11   2      526.71      516.55      3.53 o 
   1  11   2       64.65       71.59      1.12 o 
   2  11   2      280.45      286.36      2.62 o 
   3  11   2      274.58      217.70      3.77 o 
   4  11   2      154.78      142.45      4.01 o 
   5  11   2        7.51        6.73      1.52 o 
   6  11   2      274.09      308.83      6.15 o 
  -6  12   2        0.21       -0.59      1.22 o 
  -5  12   2        7.88        6.98      1.40 o 
  -4  12   2       65.97       72.20      2.46 o 
  -3  12   2       27.81       17.73      1.23 o 
  -2  12   2       56.12       48.22      1.07 o 
  -1  12   2        7.71        7.74      0.50 o 
   0  12   2      140.58      153.19      1.55 o 
   1  12   2      260.14      287.30      2.19 o 
   2  12   2      181.96      174.31      2.23 o 
   3  12   2       12.66       16.32      1.28 o 
   4  12   2        0.81        0.43      0.98 o 
   5  12   2        6.63        5.49      1.44 o 
   6  12   2       30.02       33.37      2.71 o 
  -6  13   2        0.28        0.33      1.30 o 
  -5  13   2      455.13      501.63      8.19 o 
  -4  13   2       43.51       39.39      1.86 o 
  -3  13   2        0.89        0.50      0.66 o 
  -2  13   2      359.37      338.03      3.59 o 
  -1  13   2       50.73       53.98      1.01 o 
   0  13   2      294.77      318.99      2.47 o 
   1  13   2      133.76      138.06      1.51 o 
   2  13   2        0.60        0.73      0.47 o 
   3  13   2      111.47       97.85      2.64 o 
   4  13   2       21.39       20.30      2.07 o 
   5  13   2       38.21       36.17      2.73 o 
  -6  14   2        0.04       -0.01      1.39 o 
  -5  14   2       47.78       57.05      2.96 o 
  -4  14   2       23.41       22.66      1.77 o 
  -3  14   2      203.68      174.98      3.89 o 
  -2  14   2      280.93      266.53      3.21 o 
  -1  14   2        2.38        0.50      0.35 o 
   0  14   2      372.71      421.05      2.96 o 
   1  14   2      106.74      106.31      1.39 o 
   2  14   2      104.74       86.40      1.86 o 
   3  14   2      150.08      151.06      3.54 o 
   4  14   2       13.85        9.28      1.65 o 
   5  14   2       19.62       23.52      2.84 o 
  -6  15   2        6.07        3.60      2.29 o 
  -5  15   2       35.56       37.26      2.65 o 
  -4  15   2        1.33        1.46      0.97 o 
  -3  15   2        0.22        0.09      0.64 o 
  -2  15   2      234.74      210.87      3.34 o 
  -1  15   2        6.57        5.65      0.57 o 
   0  15   2       57.31       55.55      1.09 o 
   1  15   2       10.19        9.81      0.58 o 
   2  15   2       12.40       13.21      0.92 o 
   3  15   2       32.84       27.83      2.03 o 
   4  15   2       44.83       50.04      2.94 o 
   5  15   2      275.89      288.23      6.71 o 
  -5  16   2       46.53       53.51      3.07 o 
  -4  16   2        0.13        0.63      1.03 o 
  -3  16   2        2.40        2.82      0.84 o 
  -2  16   2        9.48       11.79      1.12 o 
  -1  16   2        4.63        7.06      0.67 o 
   0  16   2       35.43       34.31      1.18 o 
   1  16   2      225.00      229.32      2.66 o 
   2  16   2      121.67      127.91      2.35 o 
   3  16   2       49.48       46.20      2.17 o 
   4  16   2       76.34       79.16      3.14 o 
   5  16   2      111.98      133.04      5.49 o 
  -5  17   2       64.12       68.64      3.45 o 
  -4  17   2       44.30       49.36      2.80 o 
  -3  17   2        0.45        0.57      0.79 o 
  -2  17   2      120.30       83.21      2.34 o 
  -1  17   2       19.31       15.63      0.96 o 
   0  17   2        0.52        0.49      0.45 o 
   1  17   2        1.76        2.81      0.58 o 
   2  17   2       22.37       20.00      1.57 o 
   3  17   2       32.22       32.50      2.09 o 
   4  17   2       34.01       29.21      2.21 o 
   5  17   2       47.97       46.10      3.25 o 
  -5  18   2        0.17       -0.82      1.21 o 
  -4  18   2        5.63        6.07      1.49 o 
  -3  18   2        0.59        1.73      0.93 o 
  -2  18   2       70.87       71.53      2.35 o 
  -1  18   2      486.73      491.75      5.21 o 
   0  18   2       44.18       45.73      1.36 o 
   1  18   2       12.80       15.53      0.93 o 
   2  18   2       26.71       22.77      1.27 o 
   3  18   2       94.97       98.73      3.60 o 
   4  18   2        0.01       -0.10      1.20 o 
   5  18   2      187.58      207.34      6.02 o 
  -5  19   2        6.87        6.01      1.69 o 
  -4  19   2        2.89        1.52      1.25 o 
  -3  19   2        0.09        0.14      0.94 o 
  -2  19   2       58.73       43.05      1.85 o 
  -1  19   2        4.65        7.09      0.90 o 
   0  19   2       52.05       48.90      1.96 o 
   1  19   2       53.68       49.30      1.72 o 
   2  19   2       23.94       24.33      1.46 o 
   3  19   2        4.46        5.17      1.33 o 
   4  19   2       32.32       31.39      2.42 o 
  -5  20   2       43.02       48.60      3.62 o 
  -4  20   2        8.78        5.53      1.45 o 
  -3  20   2       29.73       24.29      1.95 o 
  -2  20   2       71.86       78.07      2.53 o 
  -1  20   2      138.67      137.08      3.02 o 
   0  20   2       55.64       58.59      1.99 o 
   1  20   2       29.07       30.02      1.54 o 
   2  20   2       18.03       15.70      1.36 o 
   3  20   2        5.94        8.52      1.72 o 
   4  20   2        0.20        1.48      1.37 o 
  -4  21   2        8.07        8.07      1.62 o 
  -3  21   2      113.82      109.07      3.84 o 
  -2  21   2      126.07      113.04      4.78 o 
  -1  21   2      143.19      128.03      3.01 o 
   0  21   2      220.59      218.47      3.67 o 
   1  21   2      296.87      291.71      4.58 o 
   2  21   2       28.64       26.65      1.74 o 
   3  21   2      272.83      290.49      9.19 o 
   4  21   2       93.33      101.79      4.49 o 
  -4  22   2      101.52      109.12      4.13 o 
  -3  22   2       13.52       12.14      1.84 o 
  -2  22   2       85.93       81.07      3.10 o 
  -1  22   2       11.23        9.35      1.28 o 
   0  22   2       18.28       17.00      1.33 o 
   1  22   2       71.64       82.79      2.61 o 
   2  22   2       34.43       33.30      1.94 o 
   3  22   2        1.03        5.22      1.74 o 
   4  22   2       63.24       65.27      4.01 o 
  -4  23   2       96.53      102.05      4.19 o 
  -3  23   2        6.26        3.43      1.65 o 
  -2  23   2        1.38        1.42      1.15 o 
  -1  23   2       30.68       31.57      1.94 o 
   0  23   2        9.00       12.32      1.29 o 
   1  23   2      442.21      451.00      8.18 o 
   2  23   2        9.78        9.21      1.64 o 
   3  23   2       27.28       29.71      2.46 o 
  -3  24   2       13.40       14.48      2.80 o 
  -2  24   2        3.11        1.68      1.32 o 
  -1  24   2       23.88       24.63      2.30 o 
   0  24   2       66.15       65.45      3.23 o 
   1  24   2       28.75       29.00      2.07 o 
   2  24   2       10.15       13.58      1.89 o 
   3  24   2       52.85       47.55      2.98 o 
  -3  25   2       11.11       12.03      2.29 o 
  -2  25   2        1.58        0.50      1.28 o 
  -1  25   2       73.74       72.82      2.67 o 
   0  25   2       63.28       62.05      2.69 o 
   1  25   2       41.09       36.93      2.33 o 
   2  25   2      180.13      196.87      5.57 o 
   3  25   2       21.90       18.96      2.69 o 
  -3  26   2      130.36      158.41      5.64 o 
  -2  26   2        0.06        0.79      1.57 o 
  -1  26   2        4.11        6.40      1.33 o 
   0  26   2        0.00       -0.37      1.09 o 
   1  26   2       28.12       27.34      2.15 o 
   2  26   2       69.79       71.43      4.27 o 
  -2  27   2        2.90        3.58      1.72 o 
  -1  27   2       17.47       15.17      1.69 o 
   0  27   2        7.19        6.63      1.81 o 
   1  27   2       43.03       38.92      3.81 o 
   2  27   2      109.31      117.80      5.06 o 
  -1  28   2      103.86      108.75      5.54 o 
   0  28   2       21.02       23.37      2.73 o 
   1  28   2       10.75        9.27      2.63 o 
  -7   1   3        8.61        7.58      1.33 o 
  -6   1   3        9.83        7.29      1.03 o 
  -5   1   3       58.14       52.84      1.60 o 
  -4   1   3      247.85      243.24      2.63 o 
  -3   1   3       67.56       63.90      1.25 o 
  -2   1   3      500.02      505.56      3.38 o 
  -1   1   3      160.28      166.51      1.44 o 
   0   1   3      292.69      267.79      1.95 o 
   1   1   3      836.85      863.53      5.11 o 
   2   1   3        8.26        9.56      0.55 o 
   3   1   3        4.24        2.71      0.51 o 
   4   1   3      586.70      559.71      7.36 o 
   5   1   3        0.19       -0.19      0.86 o 
   6   1   3        9.71       10.73      1.62 o 
  -7   2   3       24.34       22.27      2.39 o 
  -6   2   3      831.77      890.04      9.14 o 
  -5   2   3       22.72       22.13      1.12 o 
  -4   2   3       35.84       39.92      1.17 o 
  -3   2   3      207.26      262.75      2.18 o 
  -2   2   3      867.32      895.32      5.95 o 
  -1   2   3        4.51        5.23      0.29 o 
   0   2   3      705.09      741.87      4.39 o 
   1   2   3      179.79      215.97      1.75 o 
   2   2   3      742.21      865.46      5.12 o 
   3   2   3       84.17       87.43      1.52 o 
   4   2   3       64.46       61.50      2.38 o 
   5   2   3      108.43       95.82      3.16 o 
   6   2   3       84.07       85.57      3.29 o 
  -7   3   3        1.15        0.30      1.01 o 
  -6   3   3       10.69       10.43      1.15 o 
  -5   3   3       94.00       92.07      2.44 o 
  -4   3   3        2.22        2.11      0.45 o 
  -3   3   3       29.04       27.75      0.88 o 
  -2   3   3       68.45       66.51      0.67 o 
  -1   3   3     5993.87     6053.02     31.00 o 
   0   3   3      402.07      340.94      2.39 o 
   1   3   3      749.78      737.09      3.97 o 
   2   3   3        4.41        4.86      0.51 o 
   3   3   3        6.98        8.76      0.73 o 
   4   3   3      147.18      132.74      3.09 o 
   5   3   3       42.56       43.79      2.31 o 
   6   3   3        8.57        9.88      2.06 o 
  -7   4   3        5.15        4.42      1.19 o 
  -6   4   3      215.48      232.51      3.99 o 
  -5   4   3        2.42        3.14      0.69 o 
  -4   4   3       95.96      100.99      1.39 o 
  -3   4   3        8.79        7.17      0.43 o 
  -2   4   3       61.31       68.65      0.77 o 
  -1   4   3      159.64      223.74      1.85 o 
   0   4   3      181.30      203.77      1.76 o 
   1   4   3     2381.93     2619.81     11.83 o 
   2   4   3      154.47      151.81      1.55 o 
   3   4   3       70.80       49.10      1.87 o 
   4   4   3       78.35       84.09      2.53 o 
   5   4   3        8.65        9.00      1.38 o 
   6   4   3       20.53       20.34      2.04 o 
  -6   5   3      164.39      173.97      5.40 o 
  -5   5   3       65.28       62.53      2.04 o 
  -4   5   3       23.19       21.14      0.74 o 
  -3   5   3       41.15       33.89      0.65 o 
  -2   5   3       18.65       20.40      0.47 o 
  -1   5   3     2454.42     2507.37     12.69 o 
   0   5   3      701.18      667.64      4.01 o 
   1   5   3      210.25      228.74      1.98 o 
   2   5   3       30.22       30.37      0.78 o 
   3   5   3      202.91      206.19      3.43 o 
   4   5   3      367.21      363.96      5.03 o 
   5   5   3       17.20       12.58      1.58 o 
   6   5   3       90.16       99.77      4.08 o 
  -6   6   3       22.28       21.58      1.48 o 
  -5   6   3        3.71        3.44      0.92 o 
  -4   6   3       25.62       24.80      1.04 o 
  -3   6   3        0.89        2.87      0.28 o 
  -2   6   3     2767.19     3192.39     15.07 o 
  -1   6   3      297.53      312.04      2.40 o 
   0   6   3       14.18       18.90      0.56 o 
   1   6   3     1202.49     1319.40      6.49 o 
   2   6   3      803.53      823.06      4.93 o 
   3   6   3      287.81      275.07      5.50 o 
   4   6   3       59.60       52.93      2.16 o 
   5   6   3       53.48       49.84      2.51 o 
   6   6   3       29.67       32.75      2.45 o 
  -6   7   3      121.59      138.02      4.85 o 
  -5   7   3       49.02       50.68      2.16 o 
  -4   7   3        2.00        1.52      0.60 o 
  -3   7   3       10.67       11.13      0.45 o 
  -2   7   3     1627.38     1701.56      8.44 o 
  -1   7   3       68.16       83.39      1.21 o 
   0   7   3       62.46       67.53      0.85 o 
   1   7   3       47.63       42.65      0.75 o 
   2   7   3      220.55      220.45      2.02 o 
   3   7   3      107.35       95.76      2.41 o 
   4   7   3      245.21      218.78      4.51 o 
   5   7   3      207.55      196.04      4.53 o 
   6   7   3       13.82       12.54      1.79 o 
  -6   8   3       15.92       19.94      1.85 o 
  -5   8   3      156.56      154.76      4.23 o 
  -4   8   3        3.19        2.74      0.67 o 
  -3   8   3      584.99      605.29      3.88 o 
  -2   8   3     3869.80     4342.29     19.92 o 
  -1   8   3        1.00        2.97      0.32 o 
   0   8   3      264.30      280.41      1.91 o 
   1   8   3       20.67       15.48      0.50 o 
   2   8   3        9.97       14.11      0.64 o 
   3   8   3      109.90      114.34      2.43 o 
   4   8   3        1.01        1.27      0.92 o 
   5   8   3        1.30        1.44      0.96 o 
   6   8   3       28.28       24.39      2.69 o 
  -6   9   3       91.74      103.80      3.41 o 
  -5   9   3       74.50       68.80      2.38 o 
  -4   9   3      154.09      129.47      2.66 o 
  -3   9   3      347.19      323.48      3.39 o 
  -2   9   3     1867.68     1948.79     10.07 o 
  -1   9   3       25.03       35.83      0.72 o 
   0   9   3        3.90        3.49      0.31 o 
   1   9   3        7.97        8.28      0.41 o 
   2   9   3      251.47      263.00      2.25 o 
   3   9   3      314.96      272.43      3.97 o 
   4   9   3       83.51       70.66      2.75 o 
   5   9   3      152.47      158.81      3.95 o 
   6   9   3        0.39       -0.45      1.17 o 
  -6  10   3       39.20       46.68      2.55 o 
  -5  10   3       19.93       22.45      1.66 o 
  -4  10   3       99.02      102.36      2.45 o 
  -3  10   3       63.76       77.33      1.74 o 
  -2  10   3      322.47      307.99      2.84 o 
  -1  10   3       10.99       12.00      0.50 o 
   0  10   3       26.95       25.06      0.62 o 
   1  10   3      792.70      852.73      4.67 o 
   2  10   3      140.59      120.48      1.93 o 
   3  10   3       80.29       61.85      2.07 o 
   4  10   3        0.35        0.91      1.02 o 
   5  10   3        0.92        2.08      1.07 o 
   6  10   3       27.25       24.70      2.50 o 
  -6  11   3        1.55        1.34      1.21 o 
  -5  11   3       35.30       30.66      1.91 o 
  -4  11   3       37.13       28.21      1.58 o 
  -3  11   3       89.02       95.96      2.27 o 
  -2  11   3      755.74      750.37      4.73 o 
  -1  11   3       46.82       47.31      0.87 o 
   0  11   3      417.97      418.54      2.82 o 
   1  11   3      770.34      807.80      4.57 o 
   2  11   3      763.77      740.94      5.66 o 
   3  11   3        6.83        4.06      0.87 o 
   4  11   3       11.65        8.48      1.47 o 
   5  11   3       40.89       41.34      2.84 o 
  -6  12   3        2.19        3.51      1.41 o 
  -5  12   3       16.08       10.33      1.52 o 
  -4  12   3        1.72        3.16      0.88 o 
  -3  12   3     2849.33     2872.71     21.77 o 
  -2  12   3       14.08       27.93      0.88 o 
  -1  12   3       31.14       35.89      0.83 o 
   0  12   3      935.40      998.37      5.67 o 
   1  12   3       13.78       12.93      0.57 o 
   2  12   3       31.50       43.51      1.26 o 
   3  12   3       17.58       14.14      1.71 o 
   4  12   3       41.15       34.65      2.61 o 
   5  12   3        0.12        0.96      1.29 o 
  -6  13   3        2.12        1.91      1.34 o 
  -5  13   3       10.36        8.12      1.39 o 
  -4  13   3        3.92        4.67      0.95 o 
  -3  13   3      161.94      125.60      2.92 o 
  -2  13   3       40.12       42.70      1.25 o 
  -1  13   3      147.39      136.73      1.56 o 
   0  13   3      301.23      307.80      2.39 o 
   1  13   3      327.10      320.17      2.55 o 
   2  13   3     3089.49     2977.22     20.37 o 
   3  13   3       19.53       10.39      1.17 o 
   4  13   3       29.63       33.51      2.64 o 
   5  13   3       72.92       72.40      3.67 o 
  -6  14   3       13.30        9.19      1.77 o 
  -5  14   3       11.69        7.97      1.39 o 
  -4  14   3        6.63        8.05      1.14 o 
  -3  14   3      188.58      161.07      3.17 o 
  -2  14   3      157.04      158.05      2.48 o 
  -1  14   3       72.90       73.95      1.28 o 
   0  14   3       90.31       91.67      1.30 o 
   1  14   3        2.39        1.85      0.42 o 
   2  14   3       90.18      119.53      2.15 o 
   3  14   3       88.62       77.75      2.90 o 
   4  14   3       46.66       39.66      2.67 o 
   5  14   3        7.60        5.37      1.69 o 
  -6  15   3       14.59       10.38      1.89 o 
  -5  15   3       40.36       41.17      2.43 o 
  -4  15   3        3.63        2.76      0.95 o 
  -3  15   3       94.64       85.74      2.26 o 
  -2  15   3      433.15      417.17      4.83 o 
  -1  15   3      116.91      122.48      1.81 o 
   0  15   3       28.20       24.14      0.83 o 
   1  15   3       14.50       10.38      0.66 o 
   2  15   3     1073.52     1020.26     10.65 o 
   3  15   3        9.81       11.41      1.32 o 
   4  15   3      133.66      126.18      3.77 o 
   5  15   3       11.85        9.29      1.86 o 
  -5  16   3       58.05       63.30      3.22 o 
  -4  16   3       68.97       64.54      2.56 o 
  -3  16   3      128.35      115.87      2.82 o 
  -2  16   3      494.36      451.62      5.63 o 
  -1  16   3       19.79       23.52      1.00 o 
   0  16   3       17.86       15.01      0.80 o 
   1  16   3        3.45        3.84      0.61 o 
   2  16   3        1.40        3.58      0.78 o 
   3  16   3        0.18        1.70      1.01 o 
   4  16   3        6.42        6.82      1.86 o 
   5  16   3        0.13        2.33      1.54 o 
  -5  17   3        3.74        6.38      1.62 o 
  -4  17   3        4.57        4.02      1.30 o 
  -3  17   3       91.74       89.61      2.59 o 
  -2  17   3       17.49       14.28      1.27 o 
  -1  17   3      314.17      317.20      3.43 o 
   0  17   3       28.94       27.06      1.07 o 
   1  17   3       76.86       71.56      1.76 o 
   2  17   3       17.82       12.67      1.03 o 
   3  17   3       73.32       61.98      3.83 o 
   4  17   3       55.89       57.93      2.94 o 
   5  17   3        0.67        0.83      1.64 o 
  -5  18   3       56.73       57.28      5.05 o 
  -4  18   3        0.18        0.07      1.11 o 
  -3  18   3        2.28        1.90      0.97 o 
  -2  18   3      163.57      144.08      3.12 o 
  -1  18   3        3.84        4.52      0.77 o 
   0  18   3      252.73      257.45      3.29 o 
   1  18   3      139.78      148.25      2.56 o 
   2  18   3        0.90        1.87      0.74 o 
   3  18   3       54.05       64.69      2.98 o 
   4  18   3        3.48        1.78      1.32 o 
  -5  19   3       35.90       35.36      2.82 o 
  -4  19   3       15.25       15.44      2.03 o 
  -3  19   3       11.79        8.67      1.34 o 
  -2  19   3       26.93       31.67      1.89 o 
  -1  19   3        7.83        6.86      0.93 o 
   0  19   3       57.21       57.22      1.68 o 
   1  19   3       85.30       86.67      2.55 o 
   2  19   3        2.56        2.15      0.85 o 
   3  19   3        8.97       10.58      1.60 o 
   4  19   3       42.09       48.46      3.51 o 
  -5  20   3        0.02       -0.04      1.42 o 
  -4  20   3        3.35        2.60      1.40 o 
  -3  20   3        5.50        3.72      1.20 o 
  -2  20   3       25.02       18.81      1.51 o 
  -1  20   3        3.65        2.92      0.88 o 
   0  20   3      509.97      526.30      5.93 o 
   1  20   3       73.54       78.07      2.42 o 
   2  20   3        0.18        0.82      0.86 o 
   3  20   3      399.54      431.43      8.54 o 
   4  20   3       57.67       66.32      3.32 o 
  -4  21   3       70.84       75.11      3.27 o 
  -3  21   3        5.59        4.12      1.28 o 
  -2  21   3       34.58       37.17      2.79 o 
  -1  21   3       20.10       17.37      1.96 o 
   0  21   3        7.81        8.94      1.07 o 
   1  21   3        1.77        1.80      0.98 o 
   2  21   3       18.58       18.70      1.59 o 
   3  21   3       94.85       91.66      9.16 o 
   4  21   3       72.49       75.77      4.20 o 
  -4  22   3        0.11        1.45      1.45 o 
  -3  22   3       18.21       21.91      2.50 o 
  -2  22   3       36.68       32.73      2.26 o 
  -1  22   3       15.56       17.64      1.50 o 
   0  22   3       42.78       45.99      2.09 o 
   1  22   3      342.44      355.03      6.04 o 
   2  22   3       18.42       19.93      2.17 o 
   3  22   3        3.07        2.93      1.46 o 
  -4  23   3       92.32      103.46      3.88 o 
  -3  23   3        7.42        8.75      1.93 o 
  -2  23   3        4.07        3.19      1.21 o 
  -1  23   3       11.90        9.34      1.34 o 
   0  23   3      160.82      157.83      4.02 o 
   1  23   3       46.27       44.16      2.35 o 
   2  23   3       20.24       20.19      2.06 o 
   3  23   3        0.17        0.82      1.40 o 
  -3  24   3       10.20        9.29      2.02 o 
  -2  24   3       13.66       12.99      1.82 o 
  -1  24   3       22.90       22.92      1.91 o 
   0  24   3       68.46       67.43      2.79 o 
   1  24   3      420.30      435.98      9.17 o 
   2  24   3        7.86        7.34      1.69 o 
   3  24   3       16.60       16.38      2.22 o 
  -3  25   3       83.23       84.38      4.30 o 
  -2  25   3        0.62        0.25      1.35 o 
  -1  25   3       41.19       37.51      2.81 o 
   0  25   3        2.25        2.10      1.13 o 
   1  25   3        1.69        2.01      1.23 o 
   2  25   3      158.40      176.47      5.23 o 
  -3  26   3      138.81      159.20      6.02 o 
  -2  26   3       12.23       13.96      1.99 o 
  -1  26   3      130.49      138.96      4.19 o 
   0  26   3       52.36       53.13      2.61 o 
   1  26   3       12.16       13.32      2.40 o 
   2  26   3       16.25       21.05      2.43 o 
  -2  27   3        9.09        6.77      2.33 o 
  -1  27   3      149.95      164.23      4.13 o 
   0  27   3        0.04        1.65      1.47 o 
   1  27   3        0.03       -1.04      1.27 o 
  -1  28   3        0.07        2.22      1.27 o 
   0  28   3        4.35        3.84      1.56 o 
  -7   0   4        2.15        1.27      1.25 o 
  -6   0   4       52.09       53.00      2.37 o 
  -5   0   4        3.91        2.71      0.75 o 
  -4   0   4       79.09       73.42      3.59 o 
  -3   0   4      772.63      815.27     13.48 o 
  -2   0   4       28.12       26.94      0.59 o 
  -1   0   4      278.26      272.69      2.98 o 
   0   0   4     6146.40     6346.06     42.40 o 
   1   0   4       15.39       17.11      0.63 o 
   2   0   4     1055.29     1132.28     11.63 o 
   3   0   4      830.17      881.35     12.25 o 
   4   0   4       17.72       28.50      2.79 o 
   5   0   4        1.83        0.23      1.40 o 
   6   0   4       12.12        7.80      2.32 o 
  -7   1   4        1.56        1.20      0.90 o 
  -6   1   4       29.11       26.56      1.28 o 
  -5   1   4        8.10        6.85      0.71 o 
  -4   1   4      103.27       98.61      1.73 o 
  -3   1   4     1749.32     1810.11     14.28 o 
  -2   1   4      230.25      203.74      1.38 o 
  -1   1   4      656.83      626.72      3.73 o 
   0   1   4      760.68      680.31      4.19 o 
   1   1   4      390.28      374.48      2.21 o 
   2   1   4       13.13       10.58      0.79 o 
   3   1   4       31.54       25.18      1.50 o 
   4   1   4       68.67       78.08      2.74 o 
   5   1   4       31.67       26.42      2.04 o 
   6   1   4        0.54        0.30      1.19 o 
  -7   2   4       85.24       93.49      2.80 o 
  -6   2   4        0.66        0.56      0.88 o 
  -5   2   4        8.49       11.16      1.01 o 
  -4   2   4       34.56       41.37      1.19 o 
  -3   2   4      276.73      309.38      2.72 o 
  -2   2   4        0.36        4.87      0.25 o 
  -1   2   4       10.55       20.82      0.54 o 
   0   2   4        4.03        6.03      0.36 o 
   1   2   4      194.20      202.69      1.44 o 
   2   2   4      216.21      260.81      2.29 o 
   3   2   4       33.21       28.98      1.82 o 
   4   2   4      419.14      399.15      7.07 o 
   5   2   4        2.68        3.15      1.12 o 
   6   2   4        8.92        7.28      1.79 o 
  -7   3   4       15.08       13.83      1.47 o 
  -6   3   4      221.32      216.19      5.70 o 
  -5   3   4        4.96        4.26      0.80 o 
  -4   3   4      210.69      211.98      2.84 o 
  -3   3   4      236.74      241.24      2.45 o 
  -2   3   4       12.20       11.61      0.35 o 
  -1   3   4      174.46      189.20      1.96 o 
   0   3   4      213.72      232.46      1.84 o 
   1   3   4       58.48       46.69      0.74 o 
   2   3   4        0.69        2.26      0.35 o 
   3   3   4      305.99      286.48      4.35 o 
   4   3   4       85.38       76.60      2.73 o 
   5   3   4       22.68       22.99      2.28 o 
   6   3   4       30.55       27.80      2.92 o 
  -7   4   4       44.08       45.56      2.20 o 
  -6   4   4       63.50       63.61      3.02 o 
  -5   4   4       17.29       16.91      1.23 o 
  -4   4   4        0.86        1.12      0.49 o 
  -3   4   4       72.47       62.10      1.62 o 
  -2   4   4      214.46      227.88      1.66 o 
  -1   4   4       12.54       28.67      0.70 o 
   0   4   4        4.38        8.45      0.42 o 
   1   4   4     1333.99     1375.01      6.25 o 
   2   4   4      246.38      201.37      2.04 o 
   3   4   4       99.45      103.67      2.39 o 
   4   4   4       17.84       13.68      1.38 o 
   5   4   4       17.09       15.79      1.76 o 
   6   4   4       31.48       34.10      2.54 o 
  -7   5   4       31.16       26.62      1.85 o 
  -6   5   4      164.39      168.42      3.68 o 
  -5   5   4       93.75       88.41      2.42 o 
  -4   5   4       12.32        9.29      0.75 o 
  -3   5   4       19.57       23.58      0.56 o 
  -2   5   4      207.44      251.61      1.92 o 
  -1   5   4      341.33      390.60      2.84 o 
   0   5   4     1181.45     1208.14      6.05 o 
   1   5   4     1271.72     1340.34      6.04 o 
   2   5   4      235.73      245.72      2.12 o 
   3   5   4       42.53       45.75      1.85 o 
   4   5   4       15.46       10.20      1.21 o 
   5   5   4      173.04      179.87      4.45 o 
   6   5   4       10.71       12.12      2.89 o 
  -6   6   4       38.53       38.73      1.96 o 
  -5   6   4      127.89      121.92      2.42 o 
  -4   6   4      155.45      158.49      2.23 o 
  -3   6   4       10.22        9.77      0.38 o 
  -2   6   4       37.88       46.03      0.79 o 
  -1   6   4      541.90      626.84      4.10 o 
   0   6   4      476.13      536.99      3.08 o 
   1   6   4       86.67      100.56      1.30 o 
   2   6   4      275.15      311.20      2.25 o 
   3   6   4       71.68       65.15      2.07 o 
   4   6   4        4.10        5.65      1.00 o 
   5   6   4      160.31      151.10      4.15 o 
   6   6   4       34.42       31.91      2.54 o 
  -6   7   4        4.62        2.91      0.94 o 
  -5   7   4       17.71       15.20      1.33 o 
  -4   7   4      259.88      240.77      3.11 o 
  -3   7   4        6.30        7.44      0.43 o 
  -2   7   4     1504.95     1560.97      8.28 o 
  -1   7   4      594.17      636.36      3.80 o 
   0   7   4     1015.61     1073.56      5.24 o 
   1   7   4     1570.24     1666.34      7.88 o 
   2   7   4       42.70       39.36      0.81 o 
   3   7   4        0.33        0.07      0.62 o 
   4   7   4        0.30        0.98      0.84 o 
   5   7   4      101.44      101.45      3.50 o 
   6   7   4       69.50       64.58      3.28 o 
  -6   8   4        1.88        2.10      1.10 o 
  -5   8   4       45.86       50.51      2.26 o 
  -4   8   4      354.61      317.41      4.26 o 
  -3   8   4      424.32      451.37      3.34 o 
  -2   8   4     3635.77     4055.18     19.24 o 
  -1   8   4       50.02       60.64      0.94 o 
   0   8   4     1262.73     1306.11      6.12 o 
   1   8   4      375.84      390.08      2.72 o 
   2   8   4        6.24       10.72      0.54 o 
   3   8   4       11.44       11.97      1.25 o 
   4   8   4        3.58        1.07      0.99 o 
   5   8   4      241.11      257.83      6.19 o 
   6   8   4        3.11        2.42      1.38 o 
  -6   9   4       13.05       12.75      1.56 o 
  -5   9   4        3.07        2.51      0.89 o 
  -4   9   4       22.17       17.79      1.06 o 
  -3   9   4       37.52       29.28      1.26 o 
  -2   9   4      551.53      573.38      3.75 o 
  -1   9   4       70.36       66.85      0.98 o 
   0   9   4      654.37      701.61      3.88 o 
   1   9   4       23.05       31.24      0.74 o 
   2   9   4       10.06        8.95      0.56 o 
   3   9   4        0.10        0.60      0.70 o 
   4   9   4        0.02        1.30      0.98 o 
   5   9   4        0.01        0.89      1.03 o 
  -6  10   4      155.54      171.71      4.78 o 
  -5  10   4       49.70       49.09      2.16 o 
  -4  10   4      275.67      239.18      3.82 o 
  -3  10   4      804.67      832.42      8.50 o 
  -2  10   4      636.93      725.50      4.55 o 
  -1  10   4      100.23      119.44      1.37 o 
   0  10   4      553.31      574.43      3.42 o 
   1  10   4      548.16      574.13      3.59 o 
   2  10   4       57.17       51.10      1.18 o 
   3  10   4       13.92        8.99      1.16 o 
   4  10   4       29.87       30.68      2.33 o 
   5  10   4      283.09      327.41      5.93 o 
  -6  11   4        1.09        2.17      1.23 o 
  -5  11   4        0.95        1.93      0.96 o 
  -4  11   4       13.60        9.57      1.08 o 
  -3  11   4      499.34      594.87      6.04 o 
  -2  11   4        9.04       11.74      0.61 o 
  -1  11   4       75.34       67.02      1.03 o 
   0  11   4      197.05      190.99      1.70 o 
   1  11   4       32.13       28.55      0.77 o 
   2  11   4      157.21      147.06      2.17 o 
   3  11   4        4.46        1.79      0.85 o 
   4  11   4      249.48      233.74      6.57 o 
   5  11   4       23.75       17.63      1.93 o 
  -6  12   4       15.12       15.78      1.85 o 
  -5  12   4       35.12       36.25      2.09 o 
  -4  12   4       21.39       21.30      1.46 o 
  -3  12   4      211.78      197.24      3.19 o 
  -2  12   4        5.14        3.80      0.54 o 
  -1  12   4      263.74      242.65      2.11 o 
   0  12   4        0.18       -0.06      0.29 o 
   1  12   4      190.41      207.71      2.33 o 
   2  12   4      248.49      228.71      2.86 o 
   3  12   4       13.99       17.32      1.55 o 
   4  12   4        1.49        2.70      1.28 o 
   5  12   4       31.50       32.07      2.72 o 
  -6  13   4        7.70        4.93      1.52 o 
  -5  13   4       16.05       14.61      1.68 o 
  -4  13   4      114.60      101.46      2.67 o 
  -3  13   4      187.24      252.46      3.74 o 
  -2  13   4       38.42       34.86      1.19 o 
  -1  13   4       45.50       43.64      0.97 o 
   0  13   4       11.13       12.75      0.58 o 
   1  13   4       14.01       13.48      0.67 o 
   2  13   4        4.25        7.39      1.11 o 
   3  13   4       10.96        7.64      1.22 o 
   4  13   4       96.47       92.26      3.97 o 
   5  13   4       40.35       44.07      3.13 o 
  -6  14   4       29.45       32.72      2.55 o 
  -5  14   4        1.45        1.47      1.10 o 
  -4  14   4       94.74       90.11      2.63 o 
  -3  14   4      136.17      135.51      3.48 o 
  -2  14   4       89.20       86.63      2.14 o 
  -1  14   4      102.94      103.36      1.64 o 
   0  14   4       71.56       76.84      1.23 o 
   1  14   4       54.37       57.18      1.17 o 
   2  14   4      254.70      217.12      3.17 o 
   3  14   4        0.86        1.29      0.95 o 
   4  14   4       53.26       53.35      2.71 o 
   5  14   4       13.80       14.21      2.15 o 
  -6  15   4       54.57       57.90      3.20 o 
  -5  15   4       10.94        6.65      1.42 o 
  -4  15   4      104.30      108.15      3.02 o 
  -3  15   4        9.16        1.90      0.80 o 
  -2  15   4       65.68       62.01      2.07 o 
  -1  15   4       93.59       88.65      1.57 o 
   0  15   4       82.50       86.75      1.43 o 
   1  15   4       16.45       15.48      0.86 o 
   2  15   4      311.37      282.01      3.68 o 
   3  15   4       36.17       30.43      2.05 o 
   4  15   4        7.71        4.84      1.41 o 
   5  15   4      288.62      302.41      7.20 o 
  -5  16   4        9.70        6.62      1.47 o 
  -4  16   4       59.95       57.47      2.67 o 
  -3  16   4      100.17      100.99      3.14 o 
  -2  16   4       65.25       67.04      1.82 o 
  -1  16   4      301.51      300.30      3.64 o 
   0  16   4       79.19       81.99      1.55 o 
   1  16   4      443.39      450.76      5.14 o 
   2  16   4       84.40       90.10      2.10 o 
   3  16   4        0.20       -0.45      0.97 o 
   4  16   4      233.50      241.74      5.36 o 
   5  16   4      184.70      205.36      6.03 o 
  -5  17   4        2.02        1.96      1.29 o 
  -4  17   4      212.94      203.24      4.56 o 
  -3  17   4       92.92       83.48      2.49 o 
  -2  17   4       52.55       43.68      1.66 o 
  -1  17   4        6.73        8.49      0.80 o 
   0  17   4      205.30      195.56      2.65 o 
   1  17   4      143.16      131.07      2.41 o 
   2  17   4       58.15       55.48      2.44 o 
   3  17   4       51.32       54.91      2.67 o 
   4  17   4       69.66       67.46      3.19 o 
  -5  18   4       43.65       43.55      2.95 o 
  -4  18   4        6.71        6.47      1.38 o 
  -3  18   4        0.07        0.73      0.90 o 
  -2  18   4       20.82       14.49      1.30 o 
  -1  18   4       45.53       46.66      1.63 o 
   0  18   4        0.39        6.10      0.89 o 
   1  18   4      622.86      631.30      6.28 o 
   2  18   4       75.08       77.36      2.38 o 
   3  18   4      137.83      143.49      4.37 o 
   4  18   4       19.05       21.98      2.19 o 
  -5  19   4       77.96       84.57      3.82 o 
  -4  19   4        1.00        1.62      1.26 o 
  -3  19   4        3.94        3.34      1.15 o 
  -2  19   4        7.12        6.63      1.24 o 
  -1  19   4       18.53       15.36      1.13 o 
   0  19   4     1021.28     1000.62      8.20 o 
   1  19   4      186.84      188.35      3.03 o 
   2  19   4       34.07       28.89      1.78 o 
   3  19   4       66.61       53.70      2.80 o 
   4  19   4       52.17       56.86      3.36 o 
  -5  20   4       14.15       15.10      2.14 o 
  -4  20   4       34.41       39.78      3.04 o 
  -3  20   4        0.24        0.52      1.05 o 
  -2  20   4      102.31      101.12      3.17 o 
  -1  20   4        2.96        3.46      0.93 o 
   0  20   4        9.47       16.79      1.26 o 
   1  20   4        4.51        5.00      1.09 o 
   2  20   4       83.36       81.44      2.67 o 
   3  20   4       96.79      100.22      4.68 o 
   4  20   4        4.96        4.72      1.90 o 
  -4  21   4        3.73        4.09      1.45 o 
  -3  21   4       30.07       23.03      2.00 o 
  -2  21   4      116.11      106.48      3.42 o 
  -1  21   4       18.22       18.71      1.68 o 
   0  21   4      184.79      185.92      3.50 o 
   1  21   4      165.63      167.25      3.93 o 
   2  21   4       19.19       15.78      1.53 o 
   3  21   4       35.39       32.18      2.49 o 
   4  21   4       43.57       48.59      4.85 o 
  -4  22   4      174.63      204.09      5.19 o 
  -3  22   4        1.17        0.79      1.19 o 
  -2  22   4       21.31       19.07      1.94 o 
  -1  22   4        1.02        1.34      0.93 o 
   0  22   4       20.64       19.40      1.42 o 
   1  22   4       13.16       15.61      1.64 o 
   2  22   4        0.15        0.17      0.93 o 
   3  22   4       11.99        7.22      1.64 o 
  -4  23   4        1.05        0.84      1.42 o 
  -3  23   4        1.94        2.97      1.65 o 
  -2  23   4        0.76        2.52      1.35 o 
  -1  23   4        5.20        4.27      1.09 o 
   0  23   4        0.53        1.40      1.03 o 
   1  23   4      146.40      144.78      4.15 o 
   2  23   4        5.30        3.88      1.48 o 
   3  23   4       14.65       11.38      1.94 o 
  -3  24   4        8.20        9.77      2.69 o 
  -2  24   4        7.01        6.78      1.58 o 
  -1  24   4      111.22      114.91      3.54 o 
   0  24   4        2.56        1.58      1.09 o 
   1  24   4       68.57       66.34      2.88 o 
   2  24   4       14.46       16.74      3.28 o 
   3  24   4       54.17       53.36      3.22 o 
  -3  25   4        0.35        0.67      1.70 o 
  -2  25   4       19.24       16.34      2.06 o 
  -1  25   4      161.17      169.98      4.33 o 
   0  25   4        0.49        0.70      1.14 o 
   1  25   4       33.72       33.54      2.27 o 
   2  25   4       57.50       55.04      3.32 o 
  -2  26   4       12.11       14.98      2.07 o 
  -1  26   4      107.05      124.43      5.16 o 
   0  26   4        0.01        0.58      1.05 o 
   1  26   4        4.65        3.28      1.35 o 
   2  26   4        0.80        2.65      1.71 o 
  -2  27   4        8.06        3.68      1.84 o 
  -1  27   4        5.61        6.05      1.39 o 
   0  27   4        0.04        0.71      1.29 o 
   1  27   4        9.65        6.84      1.56 o 
   0  28   4       26.68       24.54      4.01 o 
  -7   1   5        2.54        0.63      1.51 o 
  -6   1   5        3.43        3.30      0.98 o 
  -5   1   5      128.46      129.85      3.31 o 
  -4   1   5       71.19       67.66      2.17 o 
  -3   1   5       51.95       54.65      0.82 o 
  -2   1   5      464.59      488.39      3.07 o 
  -1   1   5       19.86       16.86      0.54 o 
   0   1   5      492.98      502.62      3.12 o 
   1   1   5      707.12      790.22      4.10 o 
   2   1   5        6.20        3.22      0.44 o 
   3   1   5      873.61      787.00      8.27 o 
   4   1   5      305.20      266.30      5.15 o 
   5   1   5        1.59        1.06      1.04 o 
   6   1   5       14.63       14.07      2.05 o 
  -7   2   5       60.09       62.20      3.15 o 
  -6   2   5       13.62       11.60      1.32 o 
  -5   2   5        2.91        2.50      0.73 o 
  -4   2   5      169.41      183.58      2.70 o 
  -3   2   5       81.63      109.67      1.18 o 
  -2   2   5        1.43        0.80      0.34 o 
  -1   2   5      357.62      394.55      2.90 o 
   0   2   5      620.04      734.91      4.06 o 
   1   2   5       35.88       44.87      0.82 o 
   2   2   5      246.20      243.76      2.28 o 
   3   2   5      401.04      394.21      4.95 o 
   4   2   5      134.17      120.75      3.50 o 
   5   2   5       88.65      104.46      3.58 o 
   6   2   5       10.16        7.71      1.65 o 
  -7   3   5        4.24        4.51      1.51 o 
  -6   3   5        4.02        2.66      1.14 o 
  -5   3   5       12.38        9.20      1.14 o 
  -4   3   5       30.93       29.83      1.45 o 
  -3   3   5       68.51       67.60      0.82 o 
  -2   3   5        0.54        0.79      0.23 o 
  -1   3   5       31.58       37.76      0.78 o 
   0   3   5      356.77      337.60      2.22 o 
   1   3   5     1476.88     1590.76      6.93 o 
   2   3   5      335.49      299.96      2.49 o 
   3   3   5      695.63      629.46      6.92 o 
   4   3   5      452.42      416.66      6.77 o 
   5   3   5       10.64        7.73      1.41 o 
   6   3   5        0.13       -0.94      1.19 o 
  -7   4   5        1.38        0.79      1.43 o 
  -6   4   5       13.22       13.75      1.59 o 
  -5   4   5        8.10        6.41      0.93 o 
  -4   4   5      425.74      455.66      5.81 o 
  -3   4   5        2.61        2.32      0.29 o 
  -2   4   5      183.51      209.26      1.77 o 
  -1   4   5      728.98      771.39      4.70 o 
   0   4   5       94.29      120.80      1.23 o 
   1   4   5      500.05      590.81      3.28 o 
   2   4   5       36.86       47.72      0.91 o 
   3   4   5      130.00      145.55      4.11 o 
   4   4   5        7.00        7.06      1.50 o 
   5   4   5       31.07       29.09      2.46 o 
   6   4   5        1.66        2.80      1.41 o 
  -7   5   5      177.25      201.15      5.14 o 
  -6   5   5        0.67        0.80      1.17 o 
  -5   5   5       12.90        7.18      0.99 o 
  -4   5   5      799.54      796.63      5.86 o 
  -3   5   5      199.33      206.66      1.71 o 
  -2   5   5        5.78       10.96      0.45 o 
  -1   5   5      294.45      273.68      2.43 o 
   0   5   5        5.34        5.49      0.35 o 
   1   5   5        3.17        4.00      0.31 o 
   2   5   5       51.57       48.42      0.95 o 
   3   5   5      101.41       91.61      2.18 o 
   4   5   5        0.11        1.51      0.92 o 
   5   5   5       31.70       24.95      2.14 o 
  -6   6   5        0.24        0.74      1.16 o 
  -5   6   5      185.22      190.22      3.51 o 
  -4   6   5       25.86       33.23      1.44 o 
  -3   6   5        7.63        6.69      0.38 o 
  -2   6   5      579.23      627.64      4.02 o 
  -1   6   5      111.66      100.04      1.40 o 
   0   6   5      268.22      295.37      2.03 o 
   1   6   5       52.81       52.80      0.82 o 
   2   6   5       72.24       58.37      1.20 o 
   3   6   5       99.12       77.33      2.20 o 
   4   6   5        0.05       -0.02      0.88 o 
   5   6   5        0.06        1.89      1.20 o 
  -6   7   5        3.51        2.47      1.24 o 
  -5   7   5        3.57        4.61      0.84 o 
  -4   7   5      235.21      257.05      3.43 o 
  -3   7   5      237.10      216.13      1.95 o 
  -2   7   5      184.60      210.97      1.99 o 
  -1   7   5      214.34      202.52      1.76 o 
   0   7   5       73.27       99.75      1.24 o 
   1   7   5       63.62       54.65      0.94 o 
   2   7   5      337.52      318.59      2.82 o 
   3   7   5      153.53      136.34      3.04 o 
   4   7   5        0.00        1.16      0.86 o 
   5   7   5       43.73       39.06      2.57 o 
  -6   8   5       30.89       33.30      1.92 o 
  -5   8   5        2.09        1.82      0.85 o 
  -4   8   5      415.22      410.63      4.79 o 
  -3   8   5      355.58      364.31      3.54 o 
  -2   8   5      387.48      428.47      3.22 o 
  -1   8   5     1370.20     1529.42      7.75 o 
   0   8   5       98.88       99.97      1.13 o 
   1   8   5       48.00       56.73      0.89 o 
   2   8   5       77.33       66.31      1.37 o 
   3   8   5      229.20      223.85      3.99 o 
   4   8   5       30.96       31.55      2.35 o 
   5   8   5       28.65       29.82      2.56 o 
  -6   9   5       10.89        7.81      1.32 o 
  -5   9   5        6.69        7.15      1.08 o 
  -4   9   5      480.03      425.56      4.86 o 
  -3   9   5       43.85       45.45      1.41 o 
  -2   9   5      588.46      608.61      4.13 o 
  -1   9   5        7.31        4.37      0.39 o 
   0   9   5      435.39      430.13      2.95 o 
   1   9   5      638.34      629.09      3.88 o 
   2   9   5       81.96       79.00      1.53 o 
   3   9   5       47.43       46.78      2.16 o 
   4   9   5       69.20       69.46      3.79 o 
   5   9   5       43.78       51.01      2.88 o 
  -6  10   5        4.89        4.28      1.30 o 
  -5  10   5       17.32       16.56      1.45 o 
  -4  10   5        0.15        2.38      0.73 o 
  -3  10   5      286.23      313.11      4.20 o 
  -2  10   5        9.87       14.92      0.76 o 
  -1  10   5       95.55      109.96      1.34 o 
   0  10   5      500.12      526.30      3.23 o 
   1  10   5      630.76      644.69      4.14 o 
   2  10   5        6.48        5.39      0.66 o 
   3  10   5      478.43      487.47      6.90 o 
   4  10   5       16.88        9.55      1.63 o 
   5  10   5        2.73        1.07      1.30 o 
  -6  11   5        1.84        0.77      1.17 o 
  -5  11   5       44.54       38.82      2.01 o 
  -4  11   5        0.02        0.37      0.65 o 
  -3  11   5      281.10      283.44      3.86 o 
  -2  11   5       50.84       40.07      1.10 o 
  -1  11   5       27.36       25.22      0.72 o 
   0  11   5       15.74       13.46      0.56 o 
   1  11   5        0.46        5.02      0.48 o 
   2  11   5       45.76       37.56      1.38 o 
   3  11   5      491.42      459.79      9.33 o 
   4  11   5       20.93       19.39      1.84 o 
   5  11   5        0.54        1.16      1.20 o 
  -6  12   5       76.58       82.40      3.71 o 
  -5  12   5       32.24       29.42      1.93 o 
  -4  12   5       12.62        7.57      0.96 o 
  -3  12   5     3905.28     4040.19     26.42 o 
  -2  12   5        2.36        1.55      0.50 o 
  -1  12   5       34.58       41.08      0.94 o 
   0  12   5      216.27      242.38      2.11 o 
   1  12   5      149.79      154.96      1.95 o 
   2  12   5       80.68       92.89      2.08 o 
   3  12   5      168.72      167.92      3.90 o 
   4  12   5      296.58      304.27      7.82 o 
   5  12   5       11.51       10.83      1.65 o 
  -6  13   5        0.33       -0.46      1.17 o 
  -5  13   5       24.69       18.40      1.97 o 
  -4  13   5       18.63       19.75      1.48 o 
  -3  13   5      109.67      123.62      2.59 o 
  -2  13   5        1.96        2.71      0.60 o 
  -1  13   5      559.39      545.49      4.06 o 
   0  13   5      133.12      135.22      1.57 o 
   1  13   5       32.78       33.65      1.18 o 
   2  13   5      483.09      451.31      5.02 o 
   3  13   5      298.78      287.72      5.28 o 
   4  13   5      437.14      473.27     10.63 o 
   5  13   5        1.52        1.19      1.30 o 
  -6  14   5       18.58       19.74      2.14 o 
  -5  14   5        7.93        3.82      1.21 o 
  -4  14   5       94.08       93.85      3.18 o 
  -3  14   5      317.42      296.23      4.23 o 
  -2  14   5       31.97       33.18      1.62 o 
  -1  14   5      602.68      570.22      4.47 o 
   0  14   5       62.20       69.12      1.37 o 
   1  14   5       71.57       70.28      1.57 o 
   2  14   5        0.77        2.59      0.71 o 
   3  14   5        5.89        5.11      1.20 o 
   4  14   5      149.26      162.91      4.38 o 
   5  14   5       22.78       25.11      2.49 o 
  -6  15   5        2.27        2.36      1.48 o 
  -5  15   5        0.31        2.20      1.18 o 
  -4  15   5       88.15       89.86      2.97 o 
  -3  15   5       79.55       69.05      2.16 o 
  -2  15   5       21.81       21.82      1.18 o 
  -1  15   5      634.91      602.23      4.85 o 
   0  15   5       23.25       24.04      0.95 o 
   1  15   5      698.62      663.04      6.09 o 
   2  15   5       16.99       16.56      1.44 o 
   3  15   5       14.12       14.37      1.64 o 
   4  15   5      491.62      501.61      8.36 o 
   5  15   5        2.59        2.92      1.78 o 
  -5  16   5        3.44        5.40      1.39 o 
  -4  16   5      547.69      594.75      8.19 o 
  -3  16   5      103.87       98.93      2.43 o 
  -2  16   5        0.49        2.33      0.69 o 
  -1  16   5     1217.84     1210.07      8.89 o 
   0  16   5      249.51      255.36      3.04 o 
   1  16   5      147.91      152.35      2.60 o 
   2  16   5       59.75       67.57      2.21 o 
   3  16   5        0.64        1.14      0.98 o 
   4  16   5       95.74      103.36      3.76 o 
  -5  17   5      109.94      123.19      4.68 o 
  -4  17   5        3.85        2.94      1.21 o 
  -3  17   5       27.80       30.34      1.67 o 
  -2  17   5       80.67       75.30      2.03 o 
  -1  17   5       19.37       23.49      1.15 o 
   0  17   5      153.73      152.35      2.47 o 
   1  17   5      715.00      690.24      6.68 o 
   2  17   5      470.59      442.10      5.87 o 
   3  17   5        7.31        4.02      1.25 o 
   4  17   5      123.05      123.16      5.19 o 
  -5  18   5       33.10       40.44      3.54 o 
  -4  18   5       33.02       37.37      2.33 o 
  -3  18   5       10.36       12.35      1.48 o 
  -2  18   5        7.66        8.37      1.05 o 
  -1  18   5       19.10       15.71      1.10 o 
   0  18   5      566.23      569.84      5.50 o 
   1  18   5      235.87      245.31      3.53 o 
   2  18   5        2.03        3.45      0.96 o 
   3  18   5        1.36        1.26      1.17 o 
   4  18   5        0.38        0.89      1.50 o 
  -5  19   5       90.31      100.51      4.09 o 
  -4  19   5       42.80       33.24      2.34 o 
  -3  19   5        0.97        1.40      0.96 o 
  -2  19   5       23.54       28.16      1.85 o 
  -1  19   5      136.86      130.40      2.83 o 
   0  19   5       75.23       79.75      2.28 o 
   1  19   5      151.27      135.09      2.80 o 
   2  19   5        0.03       -0.01      0.90 o 
   3  19   5        4.04        4.72      1.45 o 
   4  19   5        0.17        2.39      1.79 o 
  -5  20   5        5.85        6.12      1.81 o 
  -4  20   5        0.13        0.19      1.23 o 
  -3  20   5        0.76        0.70      1.07 o 
  -2  20   5        9.83        8.90      1.42 o 
  -1  20   5        3.76        1.73      0.84 o 
   0  20   5      154.44      147.57      3.58 o 
   1  20   5        1.37        1.86      0.94 o 
   2  20   5       93.39       97.35      3.06 o 
   3  20   5      110.63      106.36      3.83 o 
   4  20   5       53.31       62.64      3.99 o 
  -4  21   5      113.23      107.82      4.64 o 
  -3  21   5        0.43        0.16      1.11 o 
  -2  21   5      282.28      295.23      6.46 o 
  -1  21   5        5.37        4.74      1.01 o 
   0  21   5       92.52       84.78      2.51 o 
   1  21   5      104.47       99.19      3.07 o 
   2  21   5        0.60        0.65      1.01 o 
   3  21   5      129.15      133.36      4.40 o 
  -4  22   5       38.50       37.79      2.64 o 
  -3  22   5       10.93        9.92      1.65 o 
  -2  22   5       18.20       22.59      2.06 o 
  -1  22   5       10.41        9.57      1.28 o 
   0  22   5      377.80      389.07      6.40 o 
   1  22   5        5.48        6.64      1.30 o 
   2  22   5       59.48       59.38      2.70 o 
   3  22   5        0.88        2.14      1.52 o 
  -4  23   5      197.25      219.29      6.93 o 
  -3  23   5       60.47       62.44      3.61 o 
  -2  23   5      130.92      140.75      4.20 o 
  -1  23   5        3.98        3.60      1.11 o 
   0  23   5        2.26        2.96      1.12 o 
   1  23   5       83.18       80.36      3.79 o 
   2  23   5        7.92        7.62      1.71 o 
   3  23   5       52.42       53.92      3.42 o 
  -3  24   5       34.16       32.82      3.03 o 
  -2  24   5       37.88       45.35      4.00 o 
  -1  24   5        1.31        2.71      1.18 o 
   0  24   5       45.60       39.14      2.30 o 
   1  24   5       50.85       45.24      3.69 o 
   2  24   5       83.92       92.78      3.87 o 
  -3  25   5       24.40       23.42      2.80 o 
  -2  25   5        1.94        1.62      1.47 o 
  -1  25   5       32.18       32.21      3.78 o 
   0  25   5        0.04        0.04      1.03 o 
   1  25   5        3.91        4.79      1.40 o 
   2  25   5        1.18        1.05      1.58 o 
  -2  26   5       32.24       39.44      2.91 o 
  -1  26   5        0.01        1.79      1.71 o 
   0  26   5        0.53        0.16      1.08 o 
   1  26   5        0.10        2.26      1.33 o 
  -1  27   5      188.20      198.41      6.13 o 
   0  27   5        1.23        2.06      1.39 o 
  -7   0   6       31.33       30.52      5.50 o 
  -6   0   6       94.55       95.90      8.78 o 
  -5   0   6       80.23       81.54      5.89 o 
  -4   0   6       30.94       26.87      0.98 o 
  -3   0   6      375.59      405.33      3.07 o 
  -2   0   6      193.02      194.72      2.47 o 
  -1   0   6      341.09      406.96      4.71 o 
   0   0   6      252.65      257.03      2.70 o 
   1   0   6       16.89       16.65      0.85 o 
   2   0   6      182.87      174.00      2.52 o 
   3   0   6       65.48       44.21      2.97 o 
   4   0   6      195.98      173.81      5.77 o 
   5   0   6        7.55        7.08      2.08 o 
  -7   1   6        0.02        0.54      2.88 o 
  -6   1   6       54.18       48.46      3.81 o 
  -5   1   6        2.34        1.23      0.67 o 
  -4   1   6        5.46        3.94      0.41 o 
  -3   1   6        0.68        1.12      0.23 o 
  -2   1   6      231.12      253.01      2.00 o 
  -1   1   6     1100.93     1172.46      6.86 o 
   0   1   6        5.07       16.56      0.52 o 
   1   1   6      192.98      197.64      1.63 o 
   2   1   6      204.41      204.45      2.12 o 
   3   1   6      205.96      199.17      3.16 o 
   4   1   6       17.87       22.31      2.09 o 
   5   1   6       33.60       29.28      2.58 o 
  -7   2   6        2.41        1.49      1.50 o 
  -6   2   6        4.40        5.43      1.07 o 
  -5   2   6      197.76      213.40      3.78 o 
  -4   2   6       72.27       71.72      1.58 o 
  -3   2   6       13.24       15.01      0.46 o 
  -2   2   6      102.02      121.85      1.37 o 
  -1   2   6        0.33        8.39      0.55 o 
   0   2   6      798.84      851.26      4.46 o 
   1   2   6      110.37      126.73      1.19 o 
   2   2   6        1.44        2.98      0.46 o 
   3   2   6      618.24      551.35      5.81 o 
   4   2   6      277.08      252.13      5.17 o 
   5   2   6        0.03       -0.49      1.11 o 
  -7   3   6        5.03        3.32      1.51 o 
  -6   3   6        3.42        0.95      0.98 o 
  -5   3   6      247.75      252.93      4.19 o 
  -4   3   6       27.83       30.83      1.33 o 
  -3   3   6        4.31        4.90      0.31 o 
  -2   3   6     1083.96     1092.98      6.13 o 
  -1   3   6     1238.54     1286.33      7.90 o 
   0   3   6      501.69      567.64      3.37 o 
   1   3   6        9.68       15.35      0.48 o 
   2   3   6      524.49      492.70      3.55 o 
   3   3   6        8.54       13.24      1.07 o 
   4   3   6        3.38        3.06      1.13 o 
   5   3   6        1.47        2.98      1.33 o 
  -7   4   6        4.24        1.58      1.31 o 
  -6   4   6        7.34        6.08      1.30 o 
  -5   4   6      432.21      410.89      5.47 o 
  -4   4   6      320.55      334.76      3.06 o 
  -3   4   6       20.19       22.97      0.51 o 
  -2   4   6       23.73       32.45      0.74 o 
  -1   4   6     1837.80     1953.33     11.29 o 
   0   4   6        0.69        5.37      0.38 o 
   1   4   6       10.79        9.88      0.43 o 
   2   4   6        0.48        2.63      0.42 o 
   3   4   6        5.05        6.83      0.88 o 
   4   4   6      106.47      101.14      3.33 o 
   5   4   6       67.98       74.04      3.35 o 
  -7   5   6        5.65        3.04      1.52 o 
  -6   5   6       18.77       18.06      1.75 o 
  -5   5   6        1.76        1.47      0.83 o 
  -4   5   6        8.34        7.39      0.60 o 
  -3   5   6       32.79       30.28      0.70 o 
  -2   5   6      268.58      261.78      2.32 o 
  -1   5   6       36.81       39.24      0.98 o 
   0   5   6      760.38      768.93      4.28 o 
   1   5   6        2.62        2.49      0.32 o 
   2   5   6        9.29        5.15      0.51 o 
   3   5   6        0.76       -0.29      0.63 o 
   4   5   6       42.49       46.26      2.51 o 
   5   5   6       11.46       11.51      1.82 o 
  -6   6   6        6.44        7.75      1.36 o 
  -5   6   6      506.59      503.14      6.18 o 
  -4   6   6        9.22        9.81      0.70 o 
  -3   6   6       21.78       23.82      0.73 o 
  -2   6   6       19.81       23.76      0.69 o 
  -1   6   6       49.82       48.06      0.98 o 
   0   6   6      473.99      589.46      3.39 o 
   1   6   6       93.51      109.31      1.27 o 
   2   6   6      384.42      364.97      3.42 o 
   3   6   6        7.63        5.21      0.85 o 
   4   6   6        4.27        4.94      1.22 o 
   5   6   6       55.95       57.77      3.08 o 
  -6   7   6        0.00        1.95      1.25 o 
  -5   7   6       43.50       41.73      1.70 o 
  -4   7   6      282.34      261.88      3.39 o 
  -3   7   6        2.86        3.03      0.50 o 
  -2   7   6       23.06       11.57      0.56 o 
  -1   7   6       47.20       44.21      0.86 o 
   0   7   6     1420.58     1433.56      6.95 o 
   1   7   6      109.88      101.94      1.23 o 
   2   7   6      477.30      463.14      4.05 o 
   3   7   6      226.97      218.16      3.45 o 
   4   7   6      132.85      136.06      3.65 o 
   5   7   6        1.76        0.25      1.17 o 
  -6   8   6       18.30       17.59      2.31 o 
  -5   8   6      116.39      110.90      2.70 o 
  -4   8   6      127.64      113.23      2.42 o 
  -3   8   6        0.38        0.32      0.45 o 
  -2   8   6      180.53      153.17      1.78 o 
  -1   8   6       11.64       12.46      0.53 o 
   0   8   6      140.68      185.21      2.17 o 
   1   8   6       37.50       28.30      0.73 o 
   2   8   6      128.00      125.32      2.07 o 
   3   8   6       39.42       38.68      2.15 o 
   4   8   6        1.05        1.51      0.94 o 
   5   8   6       15.61       17.03      2.02 o 
  -6   9   6       27.00       23.57      1.74 o 
  -5   9   6       50.78       45.56      2.00 o 
  -4   9   6       83.95       74.89      2.57 o 
  -3   9   6        4.29        3.38      0.62 o 
  -2   9   6       36.85       38.42      0.92 o 
  -1   9   6       45.27       41.77      0.84 o 
   0   9   6      671.48      690.98      4.00 o 
   1   9   6        6.09        5.48      0.45 o 
   2   9   6      232.63      240.03      3.18 o 
   3   9   6      506.64      486.99      6.29 o 
   4   9   6        0.34        1.76      0.92 o 
   5   9   6        0.16       -0.53      1.20 o 
  -6  10   6       72.33       77.31      2.95 o 
  -5  10   6       22.71       22.35      2.13 o 
  -4  10   6       88.53       75.07      2.11 o 
  -3  10   6      109.50      113.60      2.18 o 
  -2  10   6      457.81      435.67      3.72 o 
  -1  10   6       57.84       57.74      1.03 o 
   0  10   6        6.46        9.10      0.49 o 
   1  10   6      124.01      122.95      1.54 o 
   2  10   6      275.92      269.02      3.45 o 
   3  10   6       96.74      102.76      3.11 o 
   4  10   6       53.62       55.86      3.11 o 
   5  10   6       76.92      100.71      4.28 o 
  -6  11   6       18.57       16.36      2.20 o 
  -5  11   6        6.95        4.56      1.41 o 
  -4  11   6       52.84       42.73      2.19 o 
  -3  11   6      534.38      588.36      6.08 o 
  -2  11   6       39.60       36.01      1.21 o 
  -1  11   6       91.91       95.38      1.36 o 
   0  11   6      414.45      429.46      3.03 o 
   1  11   6      121.11      125.85      1.65 o 
   2  11   6        3.30        2.17      0.64 o 
   3  11   6      221.33      209.94      5.02 o 
   4  11   6      131.25      131.32      3.57 o 
   5  11   6        2.42        3.19      1.63 o 
  -6  12   6        0.32        1.56      1.26 o 
  -5  12   6        0.08       -0.93      0.88 o 
  -4  12   6       81.21       77.55      3.10 o 
  -3  12   6      270.58      291.34      4.01 o 
  -2  12   6      425.50      388.90      4.35 o 
  -1  12   6      323.42      309.39      2.96 o 
   0  12   6        0.19        1.39      0.37 o 
   1  12   6      219.78      217.13      2.44 o 
   2  12   6        0.05        0.86      0.66 o 
   3  12   6      150.16      154.08      3.44 o 
   4  12   6       17.89       18.11      1.94 o 
   5  12   6        4.76        6.53      1.68 o 
  -6  13   6       59.05       66.05      3.05 o 
  -5  13   6       14.69       15.15      1.59 o 
  -4  13   6      196.91      179.50      3.42 o 
  -3  13   6       93.09       97.22      2.20 o 
  -2  13   6        1.61        0.62      0.55 o 
  -1  13   6       50.07       38.51      1.10 o 
   0  13   6        0.30        0.38      0.36 o 
   1  13   6      206.89      185.32      3.43 o 
   2  13   6        2.75        2.20      0.74 o 
   3  13   6        8.03        7.22      1.20 o 
   4  13   6       19.97       23.07      2.13 o 
   5  13   6        2.64        3.30      1.47 o 
  -6  14   6       70.31       73.51      3.32 o 
  -5  14   6        0.01        1.16      1.06 o 
  -4  14   6       80.16       82.22      2.84 o 
  -3  14   6      130.15      144.24      3.15 o 
  -2  14   6       24.68       23.20      1.19 o 
  -1  14   6        0.02        0.68      0.49 o 
   0  14   6        0.37        0.85      0.45 o 
   1  14   6       94.10       87.77      1.86 o 
   2  14   6       88.99       97.27      3.75 o 
   3  14   6       12.70       10.35      1.36 o 
   4  14   6        2.51        3.15      1.36 o 
  -6  15   6      115.36      130.47      5.80 o 
  -5  15   6        5.59        5.18      1.35 o 
  -4  15   6      707.84      689.15      8.17 o 
  -3  15   6        1.35        2.57      0.83 o 
  -2  15   6        2.74        2.58      0.69 o 
  -1  15   6      297.28      244.84      2.85 o 
   0  15   6      109.47      111.98      1.86 o 
   1  15   6       10.37       10.33      1.15 o 
   2  15   6      522.46      486.55      7.23 o 
   3  15   6        0.40        0.72      0.99 o 
   4  15   6       23.00       19.21      2.22 o 
  -5  16   6        5.49        3.07      1.29 o 
  -4  16   6       22.37       33.19      2.24 o 
  -3  16   6        3.18        1.96      0.87 o 
  -2  16   6       15.53       14.10      1.08 o 
  -1  16   6      148.73      127.29      2.13 o 
   0  16   6        5.08        6.85      0.72 o 
   1  16   6       77.69       76.21      1.93 o 
   2  16   6      196.81      217.44      4.11 o 
   3  16   6       62.63       72.91      3.88 o 
   4  16   6       54.46       51.96      2.97 o 
  -5  17   6       41.14       40.73      2.90 o 
  -4  17   6      471.70      452.33      7.72 o 
  -3  17   6        2.22        1.33      0.83 o 
  -2  17   6        0.70        0.74      0.71 o 
  -1  17   6       62.38       61.17      1.64 o 
   0  17   6      132.11      128.72      2.20 o 
   1  17   6       33.68       32.43      1.67 o 
   2  17   6       51.98       48.69      2.40 o 
   3  17   6       26.43       33.52      2.41 o 
   4  17   6        0.00        1.40      1.68 o 
  -5  18   6      457.67      509.22      8.87 o 
  -4  18   6        3.38        4.46      1.30 o 
  -3  18   6       44.09       44.00      2.15 o 
  -2  18   6       38.92       36.64      1.76 o 
  -1  18   6        1.22        2.36      0.78 o 
   0  18   6      162.35      166.45      2.57 o 
   1  18   6      529.27      540.89      7.23 o 
   2  18   6       41.59       37.08      2.00 o 
   3  18   6      113.29      118.22      3.88 o 
   4  18   6        0.62        3.38      1.83 o 
  -5  19   6        5.87       10.54      1.79 o 
  -4  19   6        1.77        2.02      1.27 o 
  -3  19   6       19.18       18.23      1.61 o 
  -2  19   6        5.78        4.70      1.02 o 
  -1  19   6        6.07        4.08      0.92 o 
   0  19   6      320.05      298.36      4.32 o 
   1  19   6       32.61       29.44      1.75 o 
   2  19   6        1.43        1.50      1.02 o 
   3  19   6      107.97      103.28      4.26 o 
   4  19   6      176.37      197.76      6.21 o 
  -5  20   6      447.58      514.39      9.80 o 
  -4  20   6       39.80       32.05      2.39 o 
  -3  20   6       17.12       17.99      2.40 o 
  -2  20   6        9.67        8.87      1.76 o 
  -1  20   6       40.62       34.15      1.75 o 
   0  20   6      155.82      166.49      3.08 o 
   1  20   6       26.97       27.29      1.89 o 
   2  20   6       18.51       19.82      2.67 o 
   3  20   6       48.52       55.05      3.05 o 
  -4  21   6        7.57       10.16      1.87 o 
  -3  21   6        7.85        7.72      1.52 o 
  -2  21   6        9.38        8.41      1.67 o 
  -1  21   6       11.58       12.02      1.31 o 
   0  21   6      650.64      680.23      9.23 o 
   1  21   6        5.02        4.44      1.22 o 
   2  21   6       44.29       36.10      2.23 o 
   3  21   6      285.25      293.21      7.50 o 
  -4  22   6       36.32       38.08      3.11 o 
  -3  22   6        2.67        3.27      1.42 o 
  -2  22   6       45.62       54.70      2.87 o 
  -1  22   6        4.65        3.57      1.05 o 
   0  22   6      102.21      100.43      3.54 o 
   1  22   6       28.33       29.39      2.02 o 
   2  22   6       22.24       24.07      2.03 o 
   3  22   6        2.03        2.88      1.70 o 
  -4  23   6        1.72        2.11      1.58 o 
  -3  23   6       25.77       26.74      2.79 o 
  -2  23   6       54.19       57.14      3.04 o 
  -1  23   6       20.44       19.84      1.69 o 
   0  23   6       61.61       65.57      2.57 o 
   1  23   6        3.76        2.48      1.21 o 
   2  23   6        0.50        2.38      1.55 o 
  -3  24   6        1.74        0.93      1.77 o 
  -2  24   6       14.83       16.33      2.13 o 
  -1  24   6       44.61       44.63      2.38 o 
   0  24   6        0.43        1.12      1.05 o 
   1  24   6       13.05       12.35      1.75 o 
   2  24   6        0.72        2.02      1.54 o 
  -3  25   6       40.12       31.77      3.19 o 
  -2  25   6       12.22       13.69      2.10 o 
  -1  25   6      116.24      122.77      4.03 o 
   0  25   6        2.16        1.68      1.15 o 
   1  25   6       20.96       20.17      1.97 o 
  -2  26   6        0.88        1.22      1.59 o 
  -1  26   6       27.76       26.97      2.90 o 
   0  26   6       50.30       46.13      2.62 o 
   1  26   6       21.98       15.82      2.27 o 
  -1  27   6       13.42       10.22      2.24 o 
   0  27   6        8.91        8.11      2.26 o 
  -6   1   7       38.96       43.01      7.00 o 
  -5   1   7      149.75      157.11      3.77 o 
  -4   1   7        0.35       -0.09      0.39 o 
  -3   1   7        1.81        3.65      0.37 o 
  -2   1   7       32.24       31.23      0.78 o 
  -1   1   7       76.17       94.18      1.43 o 
   0   1   7      474.34      503.33      3.12 o 
   1   1   7        0.73        1.79      0.32 o 
   2   1   7        4.59        4.59      0.52 o 
   3   1   7      264.68      220.24      3.46 o 
   4   1   7        4.19        3.96      1.13 o 
   5   1   7        0.71        1.31      1.31 o 
  -6   2   7      340.91      374.81      6.68 o 
  -5   2   7      135.10      140.71      3.19 o 
  -4   2   7      117.01      125.99      1.68 o 
  -3   2   7      406.05      428.52      3.64 o 
  -2   2   7      468.79      481.73      3.50 o 
  -1   2   7      228.85      245.38      2.51 o 
   0   2   7      161.36      206.76      1.76 o 
   1   2   7      231.02      204.17      1.73 o 
   2   2   7       49.20       52.72      1.14 o 
   3   2   7        1.27        2.71      0.83 o 
   4   2   7        1.32        2.69      1.17 o 
   5   2   7        0.39        0.42      1.21 o 
  -7   3   7        0.61        1.84      1.86 o 
  -6   3   7      127.40      125.20      3.67 o 
  -5   3   7       16.83       12.90      1.81 o 
  -4   3   7       43.51       42.80      1.30 o 
  -3   3   7        9.31       11.07      0.55 o 
  -2   3   7       71.09       73.82      1.24 o 
  -1   3   7       39.30       31.02      1.04 o 
   0   3   7      455.14      465.37      3.07 o 
   1   3   7        3.14        4.83      0.38 o 
   2   3   7      845.54      793.49      5.41 o 
   3   3   7      234.85      183.58      3.18 o 
   4   3   7        7.90        6.24      1.36 o 
   5   3   7        5.21        3.51      1.45 o 
  -6   4   7       12.47       11.03      2.18 o 
  -5   4   7      193.26      211.54      3.98 o 
  -4   4   7      129.75      136.02      2.29 o 
  -3   4   7        2.74        1.24      0.37 o 
  -2   4   7      351.24      388.04      3.20 o 
  -1   4   7      460.40      517.10      4.02 o 
   0   4   7        0.61        2.53      0.36 o 
   1   4   7      155.25      140.73      1.39 o 
   2   4   7      863.08      850.97      5.72 o 
   3   4   7       44.58       50.97      1.83 o 
   4   4   7       34.00       37.32      2.44 o 
   5   4   7       64.53       81.32      3.79 o 
  -6   5   7        0.15        0.55      1.12 o 
  -5   5   7      243.77      228.56      4.27 o 
  -4   5   7        5.33        3.82      0.67 o 
  -3   5   7        0.33        0.60      0.39 o 
  -2   5   7      208.82      231.95      2.33 o 
  -1   5   7       44.39       42.86      1.10 o 
   0   5   7      277.90      241.10      1.94 o 
   1   5   7       88.35       85.47      1.08 o 
   2   5   7        9.21        9.15      0.79 o 
   3   5   7       44.21       39.04      1.67 o 
   4   5   7      101.55       99.80      3.54 o 
   5   5   7        2.01        2.68      1.42 o 
  -6   6   7        0.60        2.02      1.23 o 
  -5   6   7      114.83      122.38      2.68 o 
  -4   6   7       22.62       24.85      1.17 o 
  -3   6   7       42.20       43.13      1.30 o 
  -2   6   7        5.23        6.75      0.54 o 
  -1   6   7      322.93      361.15      2.83 o 
   0   6   7      280.62      280.79      2.15 o 
   1   6   7      328.70      329.74      2.59 o 
   2   6   7     2417.73     2342.07     13.92 o 
   3   6   7      254.42      233.72      3.87 o 
   4   6   7       21.01       22.95      1.82 o 
   5   6   7       82.27       86.32      3.74 o 
  -6   7   7        3.09        2.38      1.58 o 
  -5   7   7        6.54        8.45      1.22 o 
  -4   7   7       84.51       86.86      1.96 o 
  -3   7   7      304.14      293.48      3.21 o 
  -2   7   7       34.20       30.56      0.87 o 
  -1   7   7      275.43      251.88      2.14 o 
   0   7   7      191.16      183.57      1.70 o 
   1   7   7        0.20        1.03      0.37 o 
   2   7   7      878.51      792.01      8.37 o 
   3   7   7       13.67       10.67      1.06 o 
   4   7   7       38.58       31.51      2.00 o 
   5   7   7       44.71       43.57      2.92 o 
  -6   8   7        0.05        0.16      1.31 o 
  -5   8   7       13.02        9.32      1.05 o 
  -4   8   7      145.92      147.55      2.63 o 
  -3   8   7        1.88        2.09      0.62 o 
  -2   8   7        1.50        0.44      0.39 o 
  -1   8   7        1.63        0.10      0.30 o 
   0   8   7       75.06       64.70      1.09 o 
   1   8   7       20.32       20.64      0.90 o 
   2   8   7      174.47      139.81      2.50 o 
   3   8   7      355.50      353.68      4.56 o 
   4   8   7       22.96       26.98      1.86 o 
   5   8   7        0.25        0.99      1.37 o 
  -6   9   7      106.37       95.47      7.60 o 
  -5   9   7       62.54       59.95      2.07 o 
  -4   9   7      233.14      233.70      3.61 o 
  -3   9   7        0.78        0.65      0.57 o 
  -2   9   7      268.65      244.85      2.95 o 
  -1   9   7       10.63       13.39      0.60 o 
   0   9   7      170.22      172.66      1.74 o 
   1   9   7      201.28      194.08      2.14 o 
   2   9   7        0.64        2.19      0.72 o 
   3   9   7       10.31        9.55      1.17 o 
   4   9   7       14.32       10.80      1.49 o 
   5   9   7        0.36       -1.55      1.37 o 
  -6  10   7        1.99        2.83      1.21 o 
  -5  10   7       44.74       45.27      2.03 o 
  -4  10   7        4.75        4.32      0.81 o 
  -3  10   7       24.70       23.95      1.23 o 
  -2  10   7      198.96      164.65      2.46 o 
  -1  10   7      119.20      125.53      1.61 o 
   0  10   7      110.82      101.52      1.35 o 
   1  10   7        4.25        2.09      0.45 o 
   2  10   7        1.53        0.48      0.68 o 
   3  10   7      154.95      179.69      4.10 o 
   4  10   7       32.87       37.86      2.17 o 
   5  10   7      105.34      112.23      4.64 o 
  -6  11   7       25.08       16.03      1.77 o 
  -5  11   7       36.65       27.56      2.43 o 
  -4  11   7        5.93        3.16      0.83 o 
  -3  11   7       13.80        9.40      0.93 o 
  -2  11   7     1076.68      992.10      7.89 o 
  -1  11   7       20.39       16.97      0.78 o 
   0  11   7       80.52       73.62      1.40 o 
   1  11   7      598.78      578.98      8.22 o 
   2  11   7       15.12        9.42      1.01 o 
   3  11   7      161.88      148.57      3.45 o 
   4  11   7        1.11        1.09      1.03 o 
   5  11   7       25.57       26.98      2.78 o 
  -6  12   7       17.32       22.77      2.05 o 
  -5  12   7        1.02        2.86      1.10 o 
  -4  12   7       13.66       12.01      1.22 o 
  -3  12   7       18.09       24.42      1.28 o 
  -2  12   7      682.21      718.24      6.36 o 
  -1  12   7      748.02      776.87      5.66 o 
   0  12   7      361.44      355.88      3.22 o 
   1  12   7      348.77      361.85      3.84 o 
   2  12   7        2.96        3.14      0.89 o 
   3  12   7      103.21      112.74      3.28 o 
   4  12   7       29.58       31.05      2.10 o 
  -6  13   7       98.69       96.11      3.64 o 
  -5  13   7        0.08        0.71      1.03 o 
  -4  13   7       81.90       82.04      2.95 o 
  -3  13   7        7.70        7.39      0.91 o 
  -2  13   7      111.01       90.36      2.00 o 
  -1  13   7      484.41      482.62      4.57 o 
   0  13   7        1.15        1.36      0.48 o 
   1  13   7      317.56      285.32      3.47 o 
   2  13   7       11.39        8.13      1.14 o 
   3  13   7       74.47       66.43      2.58 o 
   4  13   7       64.49       72.11      3.05 o 
  -6  14   7      202.00      242.57      6.64 o 
  -5  14   7        0.01        0.04      1.09 o 
  -4  14   7       23.56       19.97      1.72 o 
  -3  14   7        5.47        3.50      0.82 o 
  -2  14   7       74.88       86.02      2.04 o 
  -1  14   7     1144.63     1115.65      8.18 o 
   0  14   7       47.10       43.82      1.33 o 
   1  14   7       39.48       40.35      1.68 o 
   2  14   7        0.06        1.05      0.85 o 
   3  14   7        0.19       -0.15      1.14 o 
   4  14   7       22.00       19.54      2.17 o 
  -5  15   7       23.23       16.94      1.87 o 
  -4  15   7       38.93       35.59      2.02 o 
  -3  15   7        0.67        0.51      0.81 o 
  -2  15   7      153.01      130.78      2.64 o 
  -1  15   7      297.64      288.96      3.50 o 
   0  15   7      201.62      195.50      2.56 o 
   1  15   7       70.28       69.08      1.88 o 
   2  15   7       46.93       39.62      2.80 o 
   3  15   7       11.17        9.35      1.60 o 
   4  15   7       60.69       61.25      6.66 o 
  -5  16   7        7.70        7.55      1.64 o 
  -4  16   7      629.68      639.97      8.00 o 
  -3  16   7       18.14       17.48      1.49 o 
  -2  16   7       17.78       16.42      1.17 o 
  -1  16   7      587.66      572.90      5.23 o 
   0  16   7       17.60       16.03      1.16 o 
   1  16   7      109.91      103.94      2.38 o 
   2  16   7       32.38       34.56      2.07 o 
   3  16   7       64.37       72.17      3.18 o 
   4  16   7        1.29        1.42      1.65 o 
  -5  17   7      113.45      122.00      4.09 o 
  -4  17   7       34.22       38.75      2.18 o 
  -3  17   7       59.37       62.34      2.27 o 
  -2  17   7       18.15       20.33      1.42 o 
  -1  17   7        7.24        3.38      0.73 o 
   0  17   7        1.90        1.05      0.61 o 
   1  17   7       38.73       37.87      1.60 o 
   2  17   7      531.05      512.62      8.37 o 
   3  17   7       14.93       17.92      2.05 o 
   4  17   7        4.69        3.72      1.89 o 
  -5  18   7        2.48        1.10      1.43 o 
  -4  18   7      106.86      117.41      3.64 o 
  -3  18   7      118.14      123.11      3.06 o 
  -2  18   7        1.31        3.07      0.96 o 
  -1  18   7       80.06       71.78      2.09 o 
   0  18   7        0.02        0.52      0.69 o 
   1  18   7        1.42        0.23      0.77 o 
   2  18   7        0.80        4.62      1.18 o 
   3  18   7      109.61      117.76      3.99 o 
  -5  19   7        4.76        3.24      1.63 o 
  -4  19   7       86.50       90.56      3.47 o 
  -3  19   7       58.11       64.55      2.62 o 
  -2  19   7      110.36      103.96      3.13 o 
  -1  19   7       22.79       20.13      1.46 o 
   0  19   7       84.77       84.89      2.63 o 
   1  19   7       20.32       17.97      1.64 o 
   2  19   7       36.77       34.86      2.35 o 
   3  19   7        1.12        1.55      1.42 o 
  -4  20   7        4.36        4.88      1.49 o 
  -3  20   7       61.91       69.36      2.64 o 
  -2  20   7      160.08      167.17      3.71 o 
  -1  20   7        5.86        5.73      1.07 o 
   0  20   7       22.81       23.19      1.68 o 
   1  20   7        1.14        0.09      0.95 o 
   2  20   7       10.95        8.72      1.46 o 
   3  20   7       31.34       34.68      3.57 o 
  -4  21   7       10.06        7.96      1.71 o 
  -3  21   7        7.97        6.24      2.14 o 
  -2  21   7      145.34      145.53      4.39 o 
  -1  21   7       55.30       59.22      2.64 o 
   0  21   7      387.25      398.28      6.57 o 
   1  21   7        8.69        8.87      1.40 o 
   2  21   7        0.95        2.52      1.24 o 
   3  21   7        1.54        0.73      1.62 o 
  -4  22   7       19.15       21.91      2.96 o 
  -3  22   7       42.87       48.91      3.27 o 
  -2  22   7        4.97        7.21      1.49 o 
  -1  22   7       14.03       15.26      1.47 o 
   0  22   7      112.28      111.54      3.93 o 
   1  22   7        2.91        3.18      1.25 o 
   2  22   7       43.70       53.66      3.65 o 
  -3  23   7        5.96        9.87      2.17 o 
  -2  23   7      127.35      129.19      3.96 o 
  -1  23   7       39.33       31.61      2.05 o 
   0  23   7      126.03      127.80      3.74 o 
   1  23   7       10.45       11.76      1.61 o 
   2  23   7       25.73       21.16      2.32 o 
  -3  24   7       10.07        6.92      2.10 o 
  -2  24   7        0.39        1.43      1.54 o 
  -1  24   7       63.59       63.11      3.61 o 
   0  24   7        0.20        0.75      1.16 o 
   1  24   7        0.23        0.89      1.21 o 
  -2  25   7        4.34        4.27      1.73 o 
  -1  25   7        0.39        2.47      1.62 o 
   0  25   7       20.60       19.22      1.96 o 
   1  25   7        0.93       -0.19      1.44 o 
  -1  26   7      194.00      206.78      7.45 o 
   0  26   7        0.20        0.69      1.80 o 
  -6   0   8     1067.18     1097.29     34.47 o 
  -5   0   8       28.48       30.58      2.01 o 
  -4   0   8       54.70       57.04      2.72 o 
  -3   0   8      494.52      518.83      6.07 o 
  -2   0   8       21.98       35.89      1.42 o 
  -1   0   8       27.78       20.24      1.05 o 
   0   0   8        0.02        3.73      0.64 o 
   1   0   8     2042.99     1944.71     12.57 o 
   2   0   8       82.64       61.09      2.00 o 
   3   0   8      339.98      327.96      6.51 o 
   4   0   8      151.64      158.27      5.94 o 
   5   0   8      330.61      375.12     10.05 o 
  -6   1   8        3.11        3.25      1.47 o 
  -5   1   8      103.21      102.81      2.67 o 
  -4   1   8       45.85       43.76      1.45 o 
  -3   1   8      380.48      386.89      3.70 o 
  -2   1   8     1328.16     1359.62      7.87 o 
  -1   1   8     1004.04     1032.29      6.23 o 
   0   1   8      399.23      388.22      2.90 o 
   1   1   8      375.44      366.13      2.83 o 
   2   1   8        1.34        1.52      0.52 o 
   3   1   8       61.94       57.02      2.11 o 
   4   1   8        0.84        0.36      1.10 o 
   5   1   8       19.59       17.75      2.15 o 
  -6   2   8       12.67       10.61      1.35 o 
  -5   2   8       24.41       26.02      1.18 o 
  -4   2   8        0.07        0.46      0.55 o 
  -3   2   8        0.84        0.42      0.46 o 
  -2   2   8      108.33      112.97      1.68 o 
  -1   2   8        0.13        8.22      0.71 o 
   0   2   8       13.96       19.66      0.79 o 
   1   2   8      625.15      599.45      3.68 o 
   2   2   8       28.75       28.86      1.02 o 
   3   2   8      214.53      189.58      3.88 o 
   4   2   8       49.12       50.87      2.51 o 
   5   2   8      109.51      126.72      4.45 o 
  -6   3   8        2.41        2.00      1.10 o 
  -5   3   8       59.73       58.53      1.84 o 
  -4   3   8       70.09       69.39      1.87 o 
  -3   3   8      306.39      303.07      3.50 o 
  -2   3   8      174.99      163.75      2.10 o 
  -1   3   8      662.25      684.36      4.77 o 
   0   3   8        3.20        2.80      0.41 o 
   1   3   8      884.07      805.88      4.60 o 
   2   3   8      247.34      220.07      2.69 o 
   3   3   8       91.10       78.25      2.27 o 
   4   3   8        1.04        1.68      1.09 o 
   5   3   8      249.14      267.95      5.96 o 
  -6   4   8        0.13        0.72      1.11 o 
  -5   4   8      136.49      136.16      2.68 o 
  -4   4   8      198.03      203.82      3.25 o 
  -3   4   8      159.96      162.47      2.42 o 
  -2   4   8      149.83      173.21      2.19 o 
  -1   4   8       13.65       10.87      0.65 o 
   0   4   8       13.04       12.35      0.59 o 
   1   4   8       89.67       86.59      1.23 o 
   2   4   8      239.12      194.73      2.62 o 
   3   4   8       53.54       48.81      1.90 o 
   4   4   8       56.73       59.88      2.65 o 
   5   4   8       25.97       26.01      2.43 o 
  -6   5   8       10.74        9.63      1.60 o 
  -5   5   8        8.76        8.05      1.08 o 
  -4   5   8       44.46       47.04      1.64 o 
  -3   5   8      398.04      398.38      4.84 o 
  -2   5   8       20.00       16.52      0.85 o 
  -1   5   8      180.79      181.88      2.08 o 
   0   5   8      125.55      112.28      1.36 o 
   1   5   8      617.14      589.43      3.88 o 
   2   5   8        0.26        4.33      0.65 o 
   3   5   8       10.65        6.04      1.00 o 
   4   5   8       27.59       21.06      1.83 o 
   5   5   8       55.50       59.91      3.35 o 
  -6   6   8        0.25        3.00      1.23 o 
  -5   6   8      191.33      195.90      3.37 o 
  -4   6   8        7.50        6.41      0.87 o 
  -3   6   8      476.92      457.67      5.56 o 
  -2   6   8        3.06        8.36      0.81 o 
  -1   6   8      175.20      201.55      2.04 o 
   0   6   8       15.28       16.97      0.63 o 
   1   6   8       14.79       25.10      0.80 o 
   2   6   8      257.21      229.81      3.22 o 
   3   6   8       22.70       21.90      1.47 o 
   4   6   8        0.76        2.26      1.15 o 
   5   6   8        0.34       -0.63      1.40 o 
  -6   7   8        0.17       -0.21      1.21 o 
  -5   7   8       32.64       28.14      1.53 o 
  -4   7   8        5.24        5.06      0.84 o 
  -3   7   8       31.85       33.08      1.54 o 
  -2   7   8       64.59       57.67      1.92 o 
  -1   7   8       43.11       45.66      1.00 o 
   0   7   8      231.30      243.46      2.10 o 
   1   7   8      258.57      267.11      2.48 o 
   2   7   8      301.55      319.29      3.97 o 
   3   7   8       39.17       37.00      1.77 o 
   4   7   8       47.87       45.17      2.48 o 
   5   7   8       30.30       28.79      2.82 o 
  -6   8   8        1.86        1.42      1.32 o 
  -5   8   8       86.32       80.50      2.67 o 
  -4   8   8        1.35        2.33      0.75 o 
  -3   8   8      453.41      427.30      5.83 o 
  -2   8   8     1139.08     1143.71     10.03 o 
  -1   8   8      186.42      184.28      2.17 o 
   0   8   8      604.25      565.65      3.75 o 
   1   8   8      114.26      122.69      1.76 o 
   2   8   8       28.87       26.08      1.32 o 
   3   8   8        3.23        6.53      1.13 o 
   4   8   8       57.98       60.11      2.97 o 
   5   8   8       12.32       10.41      1.99 o 
  -6   9   8        2.02        1.44      1.06 o 
  -5   9   8        8.49        8.81      1.16 o 
  -4   9   8        3.09        4.10      0.90 o 
  -3   9   8       95.50      100.26      2.55 o 
  -2   9   8      249.20      239.19      3.65 o 
  -1   9   8       71.04       61.94      1.44 o 
   0   9   8      307.12      251.35      2.33 o 
   1   9   8      503.37      455.34      4.14 o 
   2   9   8       38.90       46.10      1.69 o 
   3   9   8       34.40       34.07      1.77 o 
   4   9   8        0.44       -0.09      1.12 o 
  -6  10   8       40.41       38.27      2.24 o 
  -5  10   8       47.73       48.33      3.49 o 
  -4  10   8        0.02       -0.69      0.76 o 
  -3  10   8       26.83       23.53      1.48 o 
  -2  10   8      425.74      426.20      5.03 o 
  -1  10   8       29.37       24.39      0.90 o 
   0  10   8       87.41      102.85      1.59 o 
   1  10   8      325.15      320.83      4.60 o 
   2  10   8       11.51        6.28      1.01 o 
   3  10   8      234.36      240.82      4.08 o 
   4  10   8       22.94       17.17      1.82 o 
  -6  11   8       18.59       19.71      3.85 o 
  -5  11   8       20.04       21.61      2.08 o 
  -4  11   8       11.36        9.19      1.38 o 
  -3  11   8       36.93       33.20      1.67 o 
  -2  11   8      608.31      522.70      5.46 o 
  -1  11   8        5.24        6.22      0.61 o 
   0  11   8      132.48      125.12      1.78 o 
   1  11   8      306.24      273.00      4.05 o 
   2  11   8       17.72       12.89      1.31 o 
   3  11   8       18.19       18.33      1.56 o 
   4  11   8       19.98       21.44      2.05 o 
  -6  12   8       19.55       17.18      2.18 o 
  -5  12   8        7.04        7.12      1.26 o 
  -4  12   8        0.77        1.33      0.99 o 
  -3  12   8       19.63       16.32      1.33 o 
  -2  12   8      246.26      217.70      3.76 o 
  -1  12   8        0.18        1.53      0.51 o 
   0  12   8       49.48       41.03      1.23 o 
   1  12   8      496.21      442.49      5.66 o 
   2  12   8       50.49       50.65      2.10 o 
   3  12   8       32.59       22.08      1.87 o 
   4  12   8       10.35        5.33      1.40 o 
  -6  13   8        6.69        4.13      1.60 o 
  -5  13   8        5.11        4.84      1.27 o 
  -4  13   8       13.87       11.92      1.45 o 
  -3  13   8        3.40        5.27      0.99 o 
  -2  13   8        0.31        1.19      0.68 o 
  -1  13   8       21.25       21.65      1.09 o 
   0  13   8      186.67      167.79      2.48 o 
   1  13   8      149.49      169.50      3.23 o 
   2  13   8        0.04        0.04      0.83 o 
   3  13   8      101.09      110.41      6.84 o 
   4  13   8       13.93       12.28      1.93 o 
  -6  14   8       59.56       65.94      3.36 o 
  -5  14   8        0.21       -0.09      1.09 o 
  -4  14   8        4.02        5.81      1.31 o 
  -3  14   8        3.67        5.64      1.10 o 
  -2  14   8        5.93        5.04      0.82 o 
  -1  14   8        9.78        9.10      0.81 o 
   0  14   8       23.31       24.57      1.12 o 
   1  14   8      546.76      511.10      5.98 o 
   2  14   8       14.76        8.90      1.25 o 
   3  14   8        0.03        2.56      1.34 o 
   4  14   8       20.92       22.81      2.34 o 
  -5  15   8        0.01        2.15      1.36 o 
  -4  15   8      580.15      619.97      9.02 o 
  -3  15   8        0.23        1.50      0.85 o 
  -2  15   8      207.37      190.44      3.23 o 
  -1  15   8       19.07       11.10      0.88 o 
   0  15   8       20.82       15.54      1.04 o 
   1  15   8        0.39        1.99      0.80 o 
   2  15   8       17.65       17.68      1.57 o 
   3  15   8       28.79       25.01      2.25 o 
   4  15   8       22.96       24.16      2.33 o 
  -5  16   8       33.99       34.40      3.43 o 
  -4  16   8        0.18        3.07      1.33 o 
  -3  16   8       25.14       26.05      1.89 o 
  -2  16   8       76.94       69.22      2.72 o 
  -1  16   8       19.81       16.48      1.06 o 
   0  16   8        3.10        2.06      0.68 o 
   1  16   8        0.59        1.91      0.82 o 
   2  16   8       19.70       17.04      1.67 o 
   3  16   8       43.54       39.38      2.64 o 
  -5  17   8        4.66        2.14      1.63 o 
  -4  17   8       37.83       35.93      3.82 o 
  -3  17   8       15.53       15.08      1.59 o 
  -2  17   8       44.63       49.75      2.00 o 
  -1  17   8       37.96       42.40      2.17 o 
   0  17   8       22.42       19.77      1.29 o 
   1  17   8       80.44       68.67      2.23 o 
   2  17   8       49.57       40.24      2.39 o 
   3  17   8       90.49       85.75      3.53 o 
  -5  18   8      204.94      231.64      6.37 o 
  -4  18   8       63.67       69.49      3.29 o 
  -3  18   8      156.87      174.49      3.91 o 
  -2  18   8      130.60      132.11      3.20 o 
  -1  18   8      105.33      110.39      2.57 o 
   0  18   8       39.92       41.01      2.36 o 
   1  18   8        7.54        9.30      1.27 o 
   2  18   8        5.42        2.70      1.18 o 
   3  18   8       37.27       44.51      3.12 o 
  -4  19   8        1.01        3.95      1.50 o 
  -3  19   8       30.76       35.72      2.16 o 
  -2  19   8       30.91       28.42      1.78 o 
  -1  19   8        2.05        1.04      0.83 o 
   0  19   8        2.06        1.28      0.99 o 
   1  19   8       37.85       36.04      1.79 o 
   2  19   8       26.42       23.65      1.96 o 
   3  19   8        2.52        3.32      1.69 o 
  -4  20   8       18.48       25.06      3.10 o 
  -3  20   8       20.66       17.40      1.79 o 
  -2  20   8       33.92       34.39      2.31 o 
  -1  20   8       20.25       21.38      1.54 o 
   0  20   8       16.80       13.48      1.58 o 
   1  20   8       24.07       24.03      1.88 o 
   2  20   8        0.03        0.91      1.22 o 
   3  20   8       12.17       12.30      2.15 o 
  -4  21   8        0.10       -1.26      1.86 o 
  -3  21   8        0.11       -1.38      1.14 o 
  -2  21   8       20.47       20.31      1.91 o 
  -1  21   8       14.90       12.04      1.36 o 
   0  21   8       73.62       75.10      2.91 o 
   1  21   8       47.64       46.03      2.38 o 
   2  21   8      103.07       97.94      4.13 o 
  -4  22   8        6.16        6.13      1.99 o 
  -3  22   8       52.60       48.68      2.87 o 
  -2  22   8        0.52        0.38      1.28 o 
  -1  22   8       13.83       15.81      1.87 o 
   0  22   8       66.84       66.62      2.85 o 
   1  22   8        1.39       -0.43      1.10 o 
   2  22   8        1.57        3.01      1.63 o 
  -3  23   8        9.58        8.55      2.42 o 
  -2  23   8        0.00       -0.98      1.29 o 
  -1  23   8        8.38        6.50      1.83 o 
   0  23   8        0.00        1.09      1.16 o 
   1  23   8        0.29        0.61      1.16 o 
  -3  24   8        1.29        0.28      2.46 o 
  -2  24   8       22.12       21.78      2.23 o 
  -1  24   8       58.87       61.97      3.16 o 
   0  24   8       62.27       70.08      4.57 o 
   1  24   8        0.33       -0.32      1.43 o 
  -2  25   8        1.68        0.16      1.57 o 
  -1  25   8      460.33      520.03      9.93 o 
   0  25   8        4.43        4.89      1.49 o 
  -6   1   9       70.93       71.37      2.72 o 
  -5   1   9        9.13        8.03      0.97 o 
  -4   1   9       98.39       93.98      2.27 o 
  -3   1   9        7.46        6.60      0.83 o 
  -2   1   9      101.68       95.23      2.27 o 
  -1   1   9       57.67       51.32      1.16 o 
   0   1   9       97.06       94.99      1.42 o 
   1   1   9       41.14       29.74      0.96 o 
   2   1   9       38.05       32.61      1.24 o 
   3   1   9       32.13       34.52      2.14 o 
   4   1   9       15.16       14.39      1.62 o 
   5   1   9       54.11       55.43      3.27 o 
  -6   2   9      197.58      213.52      4.84 o 
  -5   2   9        3.78        3.70      0.85 o 
  -4   2   9        2.77        4.77      0.85 o 
  -3   2   9       67.45       71.31      2.13 o 
  -2   2   9      220.81      235.19      3.84 o 
  -1   2   9      100.17       95.04      1.59 o 
   0   2   9       72.36       61.47      1.28 o 
   1   2   9      595.16      615.00      4.43 o 
   2   2   9      358.42      354.63      3.72 o 
   3   2   9       56.25       54.28      2.16 o 
   4   2   9       58.35       56.69      2.41 o 
  -6   3   9       79.42       75.95      2.96 o 
  -5   3   9       12.89       10.22      1.03 o 
  -4   3   9      195.34      192.15      3.92 o 
  -3   3   9      176.70      170.33      3.32 o 
  -2   3   9       13.36       11.25      1.06 o 
  -1   3   9      508.88      511.92      4.35 o 
   0   3   9      585.84      533.85      4.02 o 
   1   3   9        0.20        4.84      0.68 o 
   2   3   9       16.07       12.54      1.08 o 
   3   3   9        0.01        1.35      0.88 o 
   4   3   9       30.43       27.63      1.96 o 
  -6   4   9       67.06       71.27      4.04 o 
  -5   4   9       33.47       33.95      1.54 o 
  -4   4   9       71.38       71.46      2.09 o 
  -3   4   9       21.60       29.95      1.59 o 
  -2   4   9       13.48       16.56      1.32 o 
  -1   4   9        0.25        3.24      0.62 o 
   0   4   9       23.00       29.05      0.93 o 
   1   4   9      538.25      487.92      4.47 o 
   2   4   9      557.26      545.48      5.12 o 
   3   4   9       29.65       28.13      1.65 o 
   4   4   9       38.57       35.24      2.12 o 
  -6   5   9       11.14        9.05      1.59 o 
  -5   5   9        3.56        3.84      0.92 o 
  -4   5   9        5.35        4.45      0.89 o 
  -3   5   9      953.38      917.25      9.73 o 
  -2   5   9       10.58       13.28      1.19 o 
  -1   5   9       16.13       15.32      0.92 o 
   0   5   9       57.84       52.57      1.21 o 
   1   5   9        6.43        8.49      0.78 o 
   2   5   9      179.19      158.85      3.84 o 
   3   5   9      154.77      136.94      3.62 o 
   4   5   9        6.00        5.80      1.37 o 
  -6   6   9       16.79       14.62      1.88 o 
  -5   6   9       42.00       36.80      3.14 o 
  -4   6   9        8.36        7.31      0.97 o 
  -3   6   9      148.89      160.55      3.36 o 
  -2   6   9      219.38      222.28      4.01 o 
  -1   6   9        3.28        0.89      0.51 o 
   0   6   9       17.23       17.13      0.97 o 
   1   6   9       82.25       83.83      1.73 o 
   2   6   9      321.17      315.63      3.76 o 
   3   6   9       12.99       15.82      2.18 o 
   4   6   9      304.90      359.71      5.72 o 
  -6   7   9        2.40        1.51      1.10 o 
  -5   7   9        0.00        0.92      0.82 o 
  -4   7   9        1.10        1.63      0.79 o 
  -3   7   9     1741.69     1592.04     14.22 o 
  -2   7   9        2.90        0.74      0.70 o 
  -1   7   9      179.34      185.27      2.43 o 
   0   7   9      300.51      271.27      2.81 o 
   1   7   9      101.59       99.15      1.94 o 
   2   7   9      457.78      381.02      5.19 o 
   3   7   9        2.65        0.70      0.91 o 
   4   7   9       22.32       20.80      1.83 o 
  -6   8   9        7.30        6.65      1.09 o 
  -5   8   9       18.61       17.63      1.48 o 
  -4   8   9      170.55      163.34      4.57 o 
  -3   8   9       44.22       57.08      2.11 o 
  -2   8   9       46.18       46.77      1.84 o 
  -1   8   9      145.91      146.86      2.14 o 
   0   8   9       17.27       17.81      1.07 o 
   1   8   9       35.26       31.35      1.28 o 
   2   8   9      262.71      230.94      3.93 o 
   3   8   9        0.22        0.88      0.97 o 
   4   8   9      220.40      254.78      5.12 o 
  -6   9   9       13.70       12.10      1.51 o 
  -5   9   9       37.99       34.48      1.91 o 
  -4   9   9        5.42        5.45      1.04 o 
  -3   9   9      372.08      347.75      5.39 o 
  -2   9   9      133.17      125.47      2.83 o 
  -1   9   9       95.60       80.01      2.14 o 
   0   9   9     1029.02      917.44      6.69 o 
   1   9   9       17.95       20.41      1.35 o 
   2   9   9        3.87        5.04      0.97 o 
   3   9   9       62.97       50.19      2.96 o 
   4   9   9        0.92        1.66      1.28 o 
  -6  10   9        3.79        2.17      1.26 o 
  -5  10   9       12.23       10.98      1.70 o 
  -4  10   9        0.18       -0.66      0.79 o 
  -3  10   9        0.21        0.89      0.74 o 
  -2  10   9        0.45        6.28      0.92 o 
  -1  10   9        2.35        4.53      0.62 o 
   0  10   9        0.24        3.37      0.61 o 
   1  10   9      423.17      396.77      4.99 o 
   2  10   9       77.41       69.08      2.19 o 
   3  10   9        2.67       -0.45      1.03 o 
   4  10   9       43.39       39.58      2.47 o 
  -6  11   9       32.60       25.69      2.04 o 
  -5  11   9       16.03       15.69      1.57 o 
  -4  11   9       10.83       10.48      1.62 o 
  -3  11   9      161.35      149.07      3.22 o 
  -2  11   9      407.68      362.74      4.83 o 
  -1  11   9       83.21       74.71      2.11 o 
   0  11   9        2.54        0.99      0.59 o 
   1  11   9      332.63      309.44      4.33 o 
   2  11   9      104.60       99.44      2.81 o 
   3  11   9        0.41        1.82      1.14 o 
   4  11   9        0.69        0.98      1.41 o 
  -6  12   9        0.23        2.82      1.44 o 
  -5  12   9       10.66       11.26      1.50 o 
  -4  12   9        5.74        3.34      1.11 o 
  -3  12   9       29.43       27.14      1.96 o 
  -2  12   9       30.30       32.97      1.97 o 
  -1  12   9       54.61       61.16      1.63 o 
   0  12   9      276.91      269.01      3.34 o 
   1  12   9       10.57       12.04      1.13 o 
   2  12   9        6.68        5.56      1.17 o 
   3  12   9       22.94       23.56      1.92 o 
   4  12   9        0.74       -0.75      1.40 o 
  -6  13   9      117.30      125.63      4.72 o 
  -5  13   9        9.04        7.47      1.40 o 
  -4  13   9       54.69       55.47      2.63 o 
  -3  13   9       55.05       60.40      2.51 o 
  -2  13   9      116.92      104.94      2.64 o 
  -1  13   9       65.39       63.82      1.72 o 
   0  13   9        5.52        7.17      0.83 o 
   1  13   9      176.37      157.14      5.46 o 
   2  13   9       80.09       75.22      4.02 o 
   3  13   9       10.70       11.53      1.56 o 
   4  13   9        0.24       -1.15      1.37 o 
  -5  14   9        3.37        4.95      1.34 o 
  -4  14   9       60.58       72.25      3.15 o 
  -3  14   9       35.43       37.81      2.21 o 
  -2  14   9        3.50        0.53      0.81 o 
  -1  14   9        0.10        1.64      0.62 o 
   0  14   9      125.13      136.48      2.44 o 
   1  14   9        1.54        1.09      0.73 o 
   2  14   9        3.00        4.29      1.20 o 
   3  14   9        0.01        0.63      1.22 o 
  -5  15   9       22.95       26.82      2.24 o 
  -4  15   9       27.24       26.10      2.17 o 
  -3  15   9       15.47       11.28      1.49 o 
  -2  15   9        0.86        2.15      0.96 o 
  -1  15   9       10.00        7.73      0.85 o 
   0  15   9       66.16       60.54      1.75 o 
   1  15   9        4.24        2.92      0.88 o 
   2  15   9       47.49       46.05      2.93 o 
   3  15   9        5.28        5.73      1.74 o 
  -5  16   9       54.61       53.14      2.91 o 
  -4  16   9       23.13       28.43      2.32 o 
  -3  16   9       78.85       79.82      3.57 o 
  -2  16   9       36.43       40.37      2.14 o 
  -1  16   9       37.67       37.28      1.73 o 
   0  16   9       95.25      106.60      2.92 o 
   1  16   9       24.13       14.57      1.34 o 
   2  16   9        3.93        3.84      1.23 o 
   3  16   9       11.69        9.12      2.15 o 
  -5  17   9       26.65       32.52      2.58 o 
  -4  17   9        0.06        0.03      1.21 o 
  -3  17   9        3.20        5.44      1.27 o 
  -2  17   9      154.31      158.62      3.77 o 
  -1  17   9      104.90      104.45      2.59 o 
   0  17   9        3.89        2.90      1.18 o 
   1  17   9        4.76        5.35      1.04 o 
   2  17   9        0.01        0.56      1.11 o 
   3  17   9       35.06       36.21      2.93 o 
  -5  18   9        1.40        3.18      1.93 o 
  -4  18   9       16.12       18.08      3.56 o 
  -3  18   9      140.98      145.16      3.97 o 
  -2  18   9       10.01        8.53      1.38 o 
  -1  18   9       12.83       12.68      1.23 o 
   0  18   9       45.27       46.81      2.52 o 
   1  18   9       28.35       29.51      1.69 o 
   2  18   9       61.01       58.63      2.70 o 
   3  18   9       13.97        8.91      2.61 o 
  -4  19   9        1.82        1.57      1.41 o 
  -3  19   9       16.48       15.30      1.81 o 
  -2  19   9       34.39       27.33      2.14 o 
  -1  19   9       30.48       32.29      1.99 o 
   0  19   9        4.96        4.01      1.36 o 
   1  19   9       21.28       24.40      1.61 o 
   2  19   9        1.12        2.70      1.28 o 
  -4  20   9        0.02        0.28      1.46 o 
  -3  20   9       16.23       15.69      1.88 o 
  -2  20   9       19.35       20.67      2.25 o 
  -1  20   9        0.00        0.39      1.07 o 
   0  20   9        1.74        1.59      1.06 o 
   1  20   9       29.31       24.43      1.91 o 
   2  20   9       20.42       24.80      2.38 o 
  -4  21   9        1.30        1.66      1.76 o 
  -3  21   9        6.40        5.92      1.72 o 
  -2  21   9        3.64        2.12      1.32 o 
  -1  21   9       11.93       12.09      1.62 o 
   0  21   9       11.90        8.73      1.48 o 
   1  21   9       11.18        7.62      1.39 o 
   2  21   9       31.46       34.15      2.71 o 
  -3  22   9        7.26        5.74      1.95 o 
  -2  22   9        0.03        0.53      1.58 o 
  -1  22   9       26.26       24.52      2.43 o 
   0  22   9        6.87        5.60      1.45 o 
   1  22   9        1.49        1.00      1.40 o 
  -3  23   9      127.90      124.32      7.21 o 
  -2  23   9        0.35        3.00      1.79 o 
  -1  23   9        0.02        2.15      1.64 o 
   0  23   9        1.73        2.06      1.30 o 
   1  23   9       42.45       39.85      2.99 o 
  -2  24   9       33.75       39.45      3.59 o 
  -1  24   9       87.21       89.60      7.07 o 
   0  24   9        3.66        2.81      1.40 o 
  -6   0  10      229.14      253.49      5.86 o 
  -5   0  10      213.48      228.82      5.38 o 
  -4   0  10      235.11      248.98      5.74 o 
  -3   0  10       14.72       13.57      1.70 o 
  -2   0  10      553.68      623.39     10.85 o 
  -1   0  10        1.20        2.31      0.86 o 
   0   0  10       98.91      107.88      2.86 o 
   1   0  10     1157.91     1074.42     15.78 o 
   2   0  10       98.18       93.38      2.94 o 
   3   0  10      200.03      216.61      8.08 o 
   4   0  10      199.08      258.93      6.66 o 
  -6   1  10       22.66       23.51      1.48 o 
  -5   1  10       83.62       77.28      2.27 o 
  -4   1  10      709.50      702.71      7.74 o 
  -3   1  10        0.64        0.64      0.66 o 
  -2   1  10        8.89        4.95      0.86 o 
  -1   1  10        6.82        3.71      0.68 o 
   0   1  10     1482.65     1372.55      9.68 o 
   1   1  10      736.79      723.74      8.31 o 
   2   1  10      102.67       95.91      2.21 o 
   3   1  10        0.38        1.03      1.05 o 
   4   1  10        4.69        3.99      1.28 o 
  -6   2  10        3.47        2.46      1.27 o 
  -5   2  10       22.72       23.26      1.49 o 
  -4   2  10      424.92      440.78      6.07 o 
  -3   2  10        0.15        0.87      0.67 o 
  -2   2  10        1.37        2.63      0.78 o 
  -1   2  10       11.81       11.82      1.17 o 
   0   2  10      406.35      397.93      3.69 o 
   1   2  10       62.94       81.11      2.41 o 
   2   2  10       54.53       51.96      1.59 o 
   3   2  10      213.20      238.82      4.52 o 
   4   2  10       18.54       18.17      1.96 o 
  -6   3  10       12.49       11.71      1.41 o 
  -5   3  10        5.65        3.65      0.99 o 
  -4   3  10       49.40       42.90      1.92 o 
  -3   3  10       49.48       44.56      1.81 o 
  -2   3  10      376.78      379.14      5.39 o 
  -1   3  10       38.05       26.50      1.25 o 
   0   3  10       48.08       55.88      1.97 o 
   1   3  10      649.96      603.00      7.35 o 
   2   3  10        0.53        1.28      0.73 o 
   3   3  10      163.15      171.75      3.66 o 
   4   3  10        1.95        3.19      1.30 o 
  -6   4  10        1.34        0.71      1.11 o 
  -5   4  10       24.63       27.08      1.60 o 
  -4   4  10      993.67     1024.39     10.71 o 
  -3   4  10      106.71      104.77      2.82 o 
  -2   4  10       81.27       79.14      2.67 o 
  -1   4  10      342.26      345.00      4.24 o 
   0   4  10      759.95      753.80      5.70 o 
   1   4  10       21.34       14.69      1.30 o 
   2   4  10       40.46       28.95      1.39 o 
   3   4  10       18.01       17.22      1.52 o 
   4   4  10      286.56      323.68      5.88 o 
  -6   5  10       14.85       15.24      1.61 o 
  -5   5  10        4.79        4.57      1.04 o 
  -4   5  10       60.92       63.62      2.99 o 
  -3   5  10      110.48      112.78      2.95 o 
  -2   5  10       68.20       63.49      2.25 o 
  -1   5  10     1332.67     1196.45      9.72 o 
   0   5  10       93.92       90.02      1.85 o 
   1   5  10       27.67       19.78      1.41 o 
   2   5  10       43.35       28.06      1.38 o 
   3   5  10       20.93       24.51      1.86 o 
   4   5  10        1.88        2.61      1.35 o 
  -6   6  10        0.46        1.69      0.95 o 
  -5   6  10       33.23       33.35      1.84 o 
  -4   6  10       27.06       22.45      1.65 o 
  -3   6  10       76.09       70.60      2.43 o 
  -2   6  10      112.58      102.11      3.57 o 
  -1   6  10       98.57      102.67      2.58 o 
   0   6  10      206.96      203.35      2.55 o 
   1   6  10       30.94       29.01      1.62 o 
   2   6  10       17.26       17.10      1.79 o 
   3   6  10        3.78        2.59      1.17 o 
   4   6  10      127.91      147.05      3.99 o 
  -6   7  10       29.22       30.25      1.72 o 
  -5   7  10        3.85        2.56      1.05 o 
  -4   7  10       10.99        8.12      1.18 o 
  -3   7  10        0.00        0.31      0.78 o 
  -2   7  10        6.76        4.38      0.88 o 
  -1   7  10        8.08       12.93      1.17 o 
   0   7  10       26.81       25.57      1.04 o 
   1   7  10       64.35       67.42      2.25 o 
   2   7  10        5.09        2.12      0.95 o 
   3   7  10        0.01        1.10      1.17 o 
   4   7  10      123.92      128.19      4.67 o 
  -6   8  10        3.62        3.81      1.13 o 
  -5   8  10       75.92       77.98      4.37 o 
  -4   8  10      115.00      119.78      4.39 o 
  -3   8  10       67.15       47.95      2.18 o 
  -2   8  10        5.87        7.15      1.03 o 
  -1   8  10        0.26        4.19      0.84 o 
   0   8  10      630.51      568.61      5.46 o 
   1   8  10       51.55       48.39      1.98 o 
   2   8  10       48.56       51.61      2.28 o 
   3   8  10       27.16       31.40      2.20 o 
   4   8  10       10.56        7.01      1.85 o 
  -6   9  10        0.49        0.99      1.07 o 
  -5   9  10      101.64      101.63      5.11 o 
  -4   9  10       32.70       34.54      3.72 o 
  -3   9  10       18.21       12.39      1.38 o 
  -2   9  10      172.10      173.04      3.53 o 
  -1   9  10      325.90      288.64      4.26 o 
   0   9  10      411.32      397.05      4.42 o 
   1   9  10      541.96      505.60      7.41 o 
   2   9  10       30.12       33.45      2.00 o 
   3   9  10        1.79        3.11      1.31 o 
   4   9  10      166.62      171.80      4.95 o 
  -6  10  10       55.67       57.80      2.40 o 
  -5  10  10        2.56        5.39      1.22 o 
  -4  10  10       35.82       35.93      1.99 o 
  -3  10  10       81.42       79.56      2.69 o 
  -2  10  10       28.46       29.24      1.66 o 
  -1  10  10       64.93       60.31      2.02 o 
   0  10  10       73.31       61.15      1.70 o 
   1  10  10      164.32      150.41      3.58 o 
   2  10  10       36.26       40.26      3.38 o 
   3  10  10        0.11       -0.66      1.15 o 
   4  10  10      187.56      221.92      5.63 o 
  -6  11  10        0.26        1.00      1.18 o 
  -5  11  10      133.56      147.34      4.67 o 
  -4  11  10       16.25       13.92      1.47 o 
  -3  11  10      150.35      148.60      3.63 o 
  -2  11  10       46.14       35.53      1.99 o 
  -1  11  10       33.57       26.35      1.51 o 
   0  11  10      225.74      236.28      3.91 o 
   1  11  10      124.02      100.49      2.96 o 
   2  11  10       10.74        8.60      1.89 o 
   3  11  10        9.27       10.42      1.81 o 
   4  11  10        2.70        5.45      1.81 o 
  -5  12  10        2.25        2.71      1.23 o 
  -4  12  10        6.72        6.56      1.37 o 
  -3  12  10        7.66       10.76      1.38 o 
  -2  12  10        1.41        0.96      0.87 o 
  -1  12  10        9.17        8.43      1.09 o 
   0  12  10      177.03      164.59      2.72 o 
   1  12  10        0.21        1.26      0.97 o 
   2  12  10        1.70        1.92      1.12 o 
   3  12  10       97.40       91.86      6.76 o 
  -5  13  10       12.18        9.55      1.52 o 
  -4  13  10      233.50      235.82      9.00 o 
  -3  13  10       10.65        4.51      1.64 o 
  -2  13  10        9.68        7.67      1.19 o 
  -1  13  10       10.63       10.02      1.18 o 
   0  13  10      519.29      485.48      5.19 o 
   1  13  10       40.29       27.16      1.87 o 
   2  13  10       29.52       29.34      2.03 o 
   3  13  10       47.44       44.35      3.03 o 
  -5  14  10       28.15       32.24      3.05 o 
  -4  14  10       33.57       36.37      2.89 o 
  -3  14  10        7.51        3.21      1.47 o 
  -2  14  10       41.70       40.22      2.12 o 
  -1  14  10      108.62      100.37      2.59 o 
   0  14  10       29.68       36.35      1.81 o 
   1  14  10       92.63       80.48      2.91 o 
   2  14  10      126.49      140.10      4.35 o 
   3  14  10        7.47        7.75      1.94 o 
  -5  15  10        3.14        2.20      1.36 o 
  -4  15  10       77.22       76.61      3.28 o 
  -3  15  10       26.29       23.68      1.98 o 
  -2  15  10       43.36       34.78      2.06 o 
  -1  15  10      107.12      111.17      3.19 o 
   0  15  10       88.95       80.91      2.84 o 
   1  15  10       18.15       13.65      1.77 o 
   2  15  10        4.84        4.69      1.27 o 
   3  15  10       21.57       21.48      2.51 o 
  -5  16  10        9.96       10.91      1.86 o 
  -4  16  10        0.77       -0.19      1.22 o 
  -3  16  10       14.27       13.16      1.65 o 
  -2  16  10        6.97        5.41      1.20 o 
  -1  16  10        3.01        3.03      1.09 o 
   0  16  10       46.49       52.05      3.53 o 
   1  16  10       28.70       27.64      1.89 o 
   2  16  10       47.54       50.45      2.72 o 
   3  16  10        8.51        9.18      2.04 o 
  -5  17  10        0.10       -0.44      1.42 o 
  -4  17  10        1.85        1.72      1.36 o 
  -3  17  10       16.29       13.96      1.61 o 
  -2  17  10       14.41       12.07      1.54 o 
  -1  17  10        1.79        0.16      0.97 o 
   0  17  10       19.24       16.84      1.95 o 
   1  17  10        2.85        3.21      1.11 o 
   2  17  10       17.32       20.85      1.94 o 
  -4  18  10        2.05        1.02      1.40 o 
  -3  18  10        0.17       -0.25      1.12 o 
  -2  18  10        0.98        1.55      1.16 o 
  -1  18  10        0.06        1.24      1.09 o 
   0  18  10      100.92      112.04      7.76 o 
   1  18  10       17.31       17.50      1.63 o 
   2  18  10       20.41       18.51      2.04 o 
  -4  19  10        0.90        2.13      1.53 o 
  -3  19  10       55.85       53.32      3.91 o 
  -2  19  10       10.79       10.55      1.80 o 
  -1  19  10       11.37        6.04      1.36 o 
   0  19  10       29.11       34.17      2.61 o 
   1  19  10       16.68       12.19      1.84 o 
   2  19  10        0.32        0.30      1.37 o 
  -4  20  10        0.27       -2.71      1.90 o 
  -3  20  10       84.29       88.08      4.29 o 
  -2  20  10        9.11        8.45      1.79 o 
  -1  20  10        9.03        7.62      1.52 o 
   0  20  10        7.57        7.99      1.64 o 
   1  20  10       10.63        6.42      1.66 o 
   2  20  10        5.45        6.53      1.98 o 
  -3  21  10        0.02        1.56      1.59 o 
  -2  21  10       33.02       40.39      2.68 o 
  -1  21  10       74.19       80.47      4.86 o 
   0  21  10        2.39        1.47      1.36 o 
   1  21  10       12.42       13.79      3.82 o 
  -3  22  10      153.80      180.10      6.68 o 
  -2  22  10      135.72      175.22      4.82 o 
  -1  22  10       56.19       61.42      4.48 o 
   0  22  10        5.28        4.91      1.66 o 
   1  22  10        0.24        2.35      1.93 o 
  -2  23  10       50.22       61.34      4.09 o 
  -1  23  10        0.24        1.55      2.06 o 
   0  23  10       66.43       70.05      3.59 o 
  -6   1  11       17.68       16.99      1.48 o 
  -5   1  11       76.76       79.35      2.51 o 
  -4   1  11      114.35      108.11      2.86 o 
  -3   1  11       17.87       17.38      1.46 o 
  -2   1  11      178.77      171.78      3.61 o 
  -1   1  11       47.27       42.08      1.71 o 
   0   1  11       22.46       31.47      1.17 o 
   1   1  11       50.22       37.75      1.82 o 
   2   1  11        1.95        1.73      0.89 o 
   3   1  11       12.75       15.63      2.92 o 
   4   1  11        2.97       -1.54      2.09 o 
  -6   2  11        8.77        6.30      1.19 o 
  -5   2  11      284.69      303.79      4.81 o 
  -4   2  11        2.70        3.14      1.00 o 
  -3   2  11       87.60       90.69      3.00 o 
  -2   2  11      276.97      269.55      4.39 o 
  -1   2  11       93.61      101.55      2.33 o 
   0   2  11      460.49      468.54      4.33 o 
   1   2  11       50.08       42.90      2.80 o 
   2   2  11       33.66       29.53      1.75 o 
   3   2  11       38.39       39.18      3.71 o 
   4   2  11       24.39       26.88      3.34 o 
  -6   3  11        1.51        1.61      1.06 o 
  -5   3  11       31.31       35.37      1.98 o 
  -4   3  11      413.77      404.31      5.77 o 
  -3   3  11        4.22        2.67      0.86 o 
  -2   3  11        0.81        0.11      0.81 o 
  -1   3  11      316.04      288.60      4.17 o 
   0   3  11      190.97      186.89      3.00 o 
   1   3  11        7.34        8.72      1.37 o 
   2   3  11        3.22        3.87      1.04 o 
   3   3  11       31.94       28.02      7.20 o 
   4   3  11        3.26        2.88      2.24 o 
  -6   4  11       23.35       20.32      1.60 o 
  -5   4  11      313.20      328.57      5.27 o 
  -4   4  11       28.65       29.94      2.13 o 
  -3   4  11        8.09        7.71      1.18 o 
  -2   4  11       76.53       84.54      2.68 o 
  -1   4  11        2.09        5.75      0.95 o 
   0   4  11      107.12      116.43      2.59 o 
   1   4  11      170.41      154.09      3.37 o 
   2   4  11       38.38       46.04      2.95 o 
   3   4  11        1.61        2.25      2.12 o 
   4   4  11      129.79      139.00      5.80 o 
  -6   5  11        0.63        1.74      1.13 o 
  -5   5  11       19.50       14.86      1.51 o 
  -4   5  11       42.84       41.68      2.37 o 
  -3   5  11      353.08      356.83      6.29 o 
  -2   5  11      162.94      142.59      3.37 o 
  -1   5  11     1095.19     1023.94      9.38 o 
   0   5  11      313.04      292.53      3.53 o 
   1   5  11      127.10      128.72      3.69 o 
   2   5  11       41.99       35.15      3.79 o 
   3   5  11        0.44       -0.76      1.96 o 
   4   5  11       11.35       11.17      4.12 o 
  -6   6  11      102.62      113.12      3.50 o 
  -5   6  11       32.34       34.61      2.23 o 
  -4   6  11       11.76       10.80      1.41 o 
  -3   6  11      125.85      123.49      3.30 o 
  -2   6  11       14.70       15.07      1.44 o 
  -1   6  11      174.81      173.05      5.18 o 
   0   6  11       26.23       26.71      1.37 o 
   1   6  11      115.60      120.46      3.01 o 
   2   6  11       65.41       52.89      3.96 o 
   3   6  11       32.08       27.87      3.95 o 
   4   6  11      442.00      491.67     12.90 o 
  -6   7  11       51.45       53.32      2.32 o 
  -5   7  11        0.18        0.05      1.07 o 
  -4   7  11       23.16       18.09      1.65 o 
  -3   7  11      163.33      140.25      3.71 o 
  -2   7  11      167.60      160.35      3.33 o 
  -1   7  11      443.98      384.31      5.04 o 
   0   7  11       34.91       28.38      1.28 o 
   1   7  11      113.17      109.49      2.88 o 
   2   7  11        5.84        6.10      1.48 o 
   3   7  11       19.23       17.95      3.08 o 
   4   7  11        0.20        0.84      2.27 o 
  -6   8  11        3.43        4.84      1.33 o 
  -5   8  11       22.78       19.75      1.81 o 
  -4   8  11       51.20       48.51      2.41 o 
  -3   8  11        3.68        6.48      1.23 o 
  -2   8  11       16.35       14.17      2.11 o 
  -1   8  11       11.37       16.00      1.28 o 
   0   8  11        5.24        6.84      0.81 o 
   1   8  11       52.54       48.83      2.22 o 
   2   8  11       60.98       68.29      4.42 o 
   3   8  11       59.40       63.50      4.01 o 
  -6   9  11       18.39       17.33      1.99 o 
  -5   9  11       43.34       42.01      2.48 o 
  -4   9  11       66.91       60.91      2.93 o 
  -3   9  11      241.54      234.18      4.95 o 
  -2   9  11       76.47       73.97      2.87 o 
  -1   9  11      339.84      284.10      4.16 o 
   0   9  11      196.02      165.58      2.70 o 
   1   9  11        6.97        7.59      1.26 o 
   2   9  11       22.86       18.94      1.97 o 
   3   9  11        0.76        1.95      2.00 o 
  -6  10  11        2.46        2.43      1.33 o 
  -5  10  11       70.06       79.50      4.93 o 
  -4  10  11        0.14        2.05      1.12 o 
  -3  10  11        2.46        2.27      1.12 o 
  -2  10  11       18.15       15.52      1.47 o 
  -1  10  11       28.01       27.84      1.56 o 
   0  10  11        2.10        2.20      0.74 o 
   1  10  11       35.87       25.07      1.84 o 
   2  10  11        3.57        4.07      1.37 o 
   3  10  11       73.60       81.75      5.75 o 
  -5  11  11       18.96       16.95      2.91 o 
  -4  11  11       80.93       75.31      4.37 o 
  -3  11  11        0.15       -0.01      0.97 o 
  -2  11  11        0.11        1.40      0.94 o 
  -1  11  11        9.78       10.54      1.13 o 
   0  11  11        0.03        0.08      0.74 o 
   1  11  11        4.71        2.09      1.04 o 
   2  11  11        2.00        1.56      1.27 o 
   3  11  11       44.04       42.50      5.54 o 
  -5  12  11      105.48      116.48      3.76 o 
  -4  12  11        5.45        6.93      1.91 o 
  -3  12  11        1.06        1.10      1.07 o 
  -2  12  11        6.18        5.88      1.21 o 
  -1  12  11        4.41        3.36      0.96 o 
   0  12  11       51.19       60.20      2.30 o 
   1  12  11       37.36       29.00      1.89 o 
   2  12  11       32.93       33.20      2.48 o 
   3  12  11      125.70      132.55      5.59 o 
  -5  13  11        2.30        1.48      1.30 o 
  -4  13  11       55.53       55.54      2.89 o 
  -3  13  11        0.05        2.41      1.20 o 
  -2  13  11       59.27       63.26      3.20 o 
  -1  13  11       68.02       71.04      2.82 o 
   0  13  11       11.04       13.21      1.36 o 
   1  13  11       13.24       10.43      1.42 o 
   2  13  11        0.12        0.47      1.35 o 
   3  13  11      114.09      118.32     11.25 o 
  -5  14  11       12.85       12.33      1.81 o 
  -4  14  11       29.06       32.71      2.46 o 
  -3  14  11      115.37      115.59      5.03 o 
  -2  14  11       21.50       25.09      1.99 o 
  -1  14  11       61.67       65.95      2.97 o 
   0  14  11      597.54      602.86      8.88 o 
   1  14  11        2.97        3.07      1.17 o 
   2  14  11       30.94       29.20      2.44 o 
   3  14  11       33.86       31.22      3.52 o 
  -5  15  11        0.02       -0.98      1.36 o 
  -4  15  11        1.43        0.28      1.37 o 
  -3  15  11        0.18        0.75      1.11 o 
  -2  15  11        3.12        2.60      1.15 o 
  -1  15  11       34.86       39.08      2.46 o 
   0  15  11        4.86        6.12      1.27 o 
   1  15  11        0.14        0.07      0.98 o 
   2  15  11       11.91       12.86      1.99 o 
  -4  16  11       22.18       17.03      2.97 o 
  -3  16  11        0.66        0.44      1.06 o 
  -2  16  11       76.91       84.47      3.88 o 
  -1  16  11        5.15        2.07      1.22 o 
   0  16  11       16.15       13.60      1.82 o 
   1  16  11        0.49        0.68      1.07 o 
   2  16  11       29.39       25.91      2.54 o 
  -4  17  11       65.91       60.21      3.34 o 
  -3  17  11       18.70       18.73      2.20 o 
  -2  17  11       65.00       60.24      2.90 o 
  -1  17  11       74.47       78.66      3.38 o 
   0  17  11        5.45        3.85      1.31 o 
   1  17  11        3.33        4.33      1.54 o 
   2  17  11        4.82        4.10      2.69 o 
  -4  18  11        2.11        3.06      1.59 o 
  -3  18  11        0.33       -0.60      1.19 o 
  -2  18  11        3.71        4.72      1.72 o 
  -1  18  11      187.71      194.54      5.09 o 
   0  18  11        0.02        0.08      1.19 o 
   1  18  11        0.95        2.09      1.34 o 
   2  18  11        4.26        3.31      2.49 o 
  -4  19  11       18.62       16.29      2.42 o 
  -3  19  11       56.86       59.05      4.11 o 
  -2  19  11      142.63      155.82      6.39 o 
  -1  19  11       98.19      112.75      4.34 o 
   0  19  11        3.87        3.55      1.46 o 
   1  19  11       53.78       50.73      7.19 o 
  -3  20  11       12.70       16.71      2.27 o 
  -2  20  11       35.46       36.88      2.80 o 
  -1  20  11        4.61        3.86      1.83 o 
   0  20  11        7.63        9.83      1.80 o 
   1  20  11        5.79        6.58      2.15 o 
  -3  21  11        1.55        3.02      2.17 o 
  -2  21  11       45.92       47.57      2.96 o 
  -1  21  11       78.76       90.23      5.30 o 
   0  21  11        1.72        0.76      1.46 o 
  -2  22  11       38.68       41.91      2.68 o 
  -1  22  11       26.48       26.36      3.50 o 
   0  22  11       13.95       10.20      1.93 o 
  -6   0  12        3.88        6.51      1.90 o 
  -5   0  12      752.72      793.26     12.91 o 
  -4   0  12      346.15      358.73      7.97 o 
  -3   0  12      349.72      349.30      7.88 o 
  -2   0  12      694.67      756.66     12.65 o 
  -1   0  12        1.64        3.07      1.25 o 
   0   0  12      202.21      218.94      4.56 o 
   1   0  12        0.13        2.74      1.44 o 
   2   0  12       36.72       37.67      4.06 o 
   3   0  12      390.60      437.01     15.68 o 
  -6   1  12       42.03       39.18      2.09 o 
  -5   1  12      222.11      230.29      4.42 o 
  -4   1  12        8.97        7.32      1.27 o 
  -3   1  12       16.07       15.67      1.52 o 
  -2   1  12     1122.34     1039.70     11.06 o 
  -1   1  12      139.53      124.71      2.82 o 
   0   1  12      300.40      258.20      4.39 o 
   1   1  12        4.99        3.51      1.07 o 
   2   1  12       98.14      101.72      3.48 o 
   3   1  12       40.77       46.19      7.34 o 
  -6   2  12        1.93        2.67      1.23 o 
  -5   2  12       61.88       69.31      2.59 o 
  -4   2  12      169.89      169.06      6.17 o 
  -3   2  12        0.11       -0.27      0.90 o 
  -2   2  12        6.77        8.57      1.25 o 
  -1   2  12        0.74       -0.45      0.72 o 
   0   2  12      117.09      123.40      2.44 o 
   1   2  12      144.12      143.89      3.36 o 
   2   2  12      102.26      103.98      3.74 o 
   3   2  12      168.66      185.61      8.87 o 
  -6   3  12        5.54        4.86      1.32 o 
  -5   3  12       64.86       62.09      2.62 o 
  -4   3  12        0.13        0.58      0.91 o 
  -3   3  12      397.03      401.60      6.07 o 
  -2   3  12        5.80        6.13      1.13 o 
  -1   3  12       81.51       71.34      2.19 o 
   0   3  12        2.45        2.44      0.74 o 
   1   3  12        4.67        2.63      1.02 o 
   2   3  12       16.65       15.28      1.72 o 
   3   3  12       31.55       25.18      3.46 o 
  -6   4  12       70.56       75.44      2.74 o 
  -5   4  12        1.24        1.56      1.13 o 
  -4   4  12       48.22       48.31      2.33 o 
  -3   4  12       64.08       68.10      3.83 o 
  -2   4  12       65.37       49.51      2.36 o 
  -1   4  12        9.91       11.66      1.36 o 
   0   4  12      386.72      368.44      4.62 o 
   1   4  12       12.93        8.29      1.25 o 
   2   4  12      113.63      126.94      5.35 o 
   3   4  12       47.40       53.78      4.67 o 
  -6   5  12       13.41        6.88      1.43 o 
  -5   5  12       80.53       77.55      2.74 o 
  -4   5  12       73.98       70.84      3.55 o 
  -3   5  12       31.02       27.60      1.97 o 
  -2   5  12       16.00       14.13      1.47 o 
  -1   5  12      980.88      945.96      9.19 o 
   0   5  12        1.11        4.02      0.88 o 
   1   5  12        0.00        0.99      0.89 o 
   2   5  12       66.79       81.31      5.57 o 
   3   5  12        5.45        8.19      2.77 o 
  -6   6  12       22.60       26.89      1.97 o 
  -5   6  12        0.88        0.91      1.11 o 
  -4   6  12        5.48        4.52      1.20 o 
  -3   6  12       44.56       43.58      2.82 o 
  -2   6  12       44.83       31.24      2.21 o 
  -1   6  12      151.58      191.76      4.73 o 
   0   6  12       38.97       35.76      1.57 o 
   1   6  12        1.04       -0.34      0.81 o 
   2   6  12       83.33       84.59      3.35 o 
   3   6  12      118.74      119.79      6.47 o 
  -6   7  12        2.34        4.68      1.50 o 
  -5   7  12        5.97        2.58      1.26 o 
  -4   7  12       20.54       18.67      1.85 o 
  -3   7  12       48.67       48.06      2.42 o 
  -2   7  12       23.12       19.94      1.56 o 
  -1   7  12       17.80       21.40      2.10 o 
   0   7  12       21.16       19.72      1.30 o 
   1   7  12        4.96        3.59      1.13 o 
   2   7  12        7.09        4.82      1.67 o 
   3   7  12        0.12       -1.54      1.80 o 
  -5   8  12       65.17       59.60      2.77 o 
  -4   8  12       53.66       48.56      2.58 o 
  -3   8  12        5.19        5.54      1.31 o 
  -2   8  12       67.97       72.69      2.55 o 
  -1   8  12      313.26      348.45      4.82 o 
   0   8  12        7.58        3.71      1.10 o 
   1   8  12        0.13        1.28      0.98 o 
   2   8  12       14.47       13.32      2.71 o 
   3   8  12      111.91      122.90      5.29 o 
  -5   9  12      126.17      143.70      4.76 o 
  -4   9  12        6.99        4.46      1.33 o 
  -3   9  12       38.73       30.69      2.61 o 
  -2   9  12        5.88        6.11      1.19 o 
  -1   9  12      129.95      119.24      2.79 o 
   0   9  12       34.09       34.02      2.22 o 
   1   9  12        5.77        4.37      1.16 o 
   2   9  12        0.80        1.27      1.36 o 
   3   9  12      305.72      336.27      8.76 o 
  -5  10  12        0.87        2.75      1.39 o 
  -4  10  12       60.05       64.39      3.82 o 
  -3  10  12       19.21       22.22      2.03 o 
  -2  10  12      110.96      104.35      3.10 o 
  -1  10  12      175.28      185.44      3.61 o 
   0  10  12       47.96       45.77      2.39 o 
   1  10  12       77.29       83.74      2.87 o 
   2  10  12       29.25       32.22      2.45 o 
   3  10  12       12.72       21.62      3.77 o 
  -5  11  12       38.34       30.01      2.83 o 
  -4  11  12        7.75        6.17      1.42 o 
  -3  11  12        7.38        4.11      1.34 o 
  -2  11  12       27.87       24.64      1.97 o 
  -1  11  12        0.94        1.53      0.90 o 
   0  11  12       22.31       17.20      2.36 o 
   1  11  12        5.66        6.67      1.27 o 
   2  11  12        5.04        5.33      1.59 o 
   3  11  12      359.04      380.74     12.26 o 
  -5  12  12       49.00       48.47      2.97 o 
  -4  12  12       54.97       51.96      2.86 o 
  -3  12  12       19.75       20.28      2.99 o 
  -2  12  12       31.76       36.91      2.32 o 
  -1  12  12       26.80       30.34      2.14 o 
   0  12  12       61.27       61.94      3.78 o 
   1  12  12      138.39      135.92      4.28 o 
   2  12  12      104.62      111.34      3.97 o 
  -5  13  12        0.00        0.44      1.41 o 
  -4  13  12       19.43       15.37      1.89 o 
  -3  13  12       78.27       80.04      3.44 o 
  -2  13  12       80.25       71.02      2.99 o 
  -1  13  12        3.34        1.05      1.06 o 
   0  13  12       85.23       76.62      3.27 o 
   1  13  12       15.24       12.91      1.62 o 
   2  13  12        0.36        0.67      1.45 o 
  -5  14  12       32.30       39.61      3.38 o 
  -4  14  12        6.39        2.42      2.47 o 
  -3  14  12        3.08        2.67      1.34 o 
  -2  14  12        3.52        2.62      1.27 o 
  -1  14  12        0.47        3.94      1.24 o 
   0  14  12        0.11        0.88      1.18 o 
   1  14  12       61.14       66.23      4.74 o 
   2  14  12       15.65       17.07      2.17 o 
  -4  15  12       89.74       83.23      5.38 o 
  -3  15  12        0.23       -1.35      1.65 o 
  -2  15  12        0.07        1.90      1.33 o 
  -1  15  12      195.45      191.68      5.68 o 
   0  15  12       49.24       44.89      2.79 o 
   1  15  12        0.02        1.23      1.19 o 
   2  15  12        9.47       11.62      2.25 o 
  -4  16  12        1.52       -0.09      1.51 o 
  -3  16  12       39.78       42.05      2.63 o 
  -2  16  12       87.51       99.32      3.60 o 
  -1  16  12      112.19      118.53      3.81 o 
   0  16  12       19.62       19.94      2.14 o 
   1  16  12       26.47       25.61      1.98 o 
   2  16  12      138.77      155.13      7.23 o 
  -4  17  12       34.35       35.11      3.02 o 
  -3  17  12        0.01        0.25      1.26 o 
  -2  17  12       10.29        8.91      1.92 o 
  -1  17  12      141.76      123.39      4.19 o 
   0  17  12       76.93       75.28      3.59 o 
   1  17  12        0.98        0.73      1.30 o 
  -3  18  12       66.70       75.68      3.42 o 
  -2  18  12       13.98       10.31      2.09 o 
  -1  18  12       53.15       59.51      6.58 o 
   0  18  12       26.46       19.95      2.35 o 
   1  18  12       32.46       39.16      3.53 o 
  -3  19  12      104.67      107.00      4.99 o 
  -2  19  12       46.02       46.44      2.78 o 
  -1  19  12      154.03      158.71      5.72 o 
   0  19  12        1.23        2.70      1.45 o 
   1  19  12      113.48      141.39      5.89 o 
  -3  20  12       20.93       23.82      4.21 o 
  -2  20  12       29.37       26.69      2.40 o 
  -1  20  12       60.80       68.40      4.15 o 
   0  20  12        0.90        1.57      1.74 o 
  -2  21  12        0.91        1.94      1.55 o 
  -1  21  12        7.52        9.22      2.67 o 
  -6   1  13        3.00        3.53      1.41 o 
  -5   1  13       70.68       65.52      2.72 o 
  -4   1  13        1.10        1.69      1.02 o 
  -3   1  13      216.00      203.99      4.69 o 
  -2   1  13        2.20        2.16      1.02 o 
  -1   1  13        8.84        9.40      1.17 o 
   0   1  13      103.27       95.76      2.54 o 
   1   1  13        8.96        7.11      1.23 o 
   2   1  13      212.46      236.69      5.88 o 
   3   1  13        6.32        2.95      2.61 o 
  -6   2  13       14.18       13.12      1.75 o 
  -5   2  13       23.15       21.42      1.87 o 
  -4   2  13       64.04       71.16      3.06 o 
  -3   2  13       20.19       21.64      1.84 o 
  -2   2  13      404.45      411.43      6.43 o 
  -1   2  13        6.55        7.82      1.10 o 
   0   2  13        0.80        0.64      0.82 o 
   1   2  13        2.38        0.56      0.92 o 
   2   2  13        1.44        4.41      1.47 o 
   3   2  13        0.00        0.10      2.49 o 
  -6   3  13        0.00        0.32      1.42 o 
  -5   3  13      200.64      202.17      4.39 o 
  -4   3  13       67.30       56.86      2.86 o 
  -3   3  13      103.99       99.14      3.28 o 
  -2   3  13        0.00        1.14      0.95 o 
  -1   3  13      101.96       87.88      2.99 o 
   0   3  13       82.26       81.04      2.48 o 
   1   3  13       39.02       35.40      1.97 o 
   2   3  13      104.30       98.55      3.57 o 
   3   3  13      110.26      108.77     12.23 o 
  -5   4  13       95.12       87.45      3.05 o 
  -4   4  13       18.52       18.68      1.71 o 
  -3   4  13      283.46      294.94      5.33 o 
  -2   4  13        0.14       -0.67      0.93 o 
  -1   4  13       37.91       36.04      1.96 o 
   0   4  13       10.43       10.71      1.17 o 
   1   4  13       29.23       29.46      1.91 o 
   2   4  13        5.08        7.97      1.67 o 
   3   4  13       71.55       72.40      4.98 o 
  -5   5  13        8.31        7.15      1.39 o 
  -4   5  13       46.37       44.61      2.37 o 
  -3   5  13       22.52       22.25      1.84 o 
  -2   5  13        4.74        1.58      1.02 o 
  -1   5  13      306.43      285.03      4.59 o 
   0   5  13       59.17       63.53      2.67 o 
   1   5  13       76.23       78.56      2.83 o 
   2   5  13       43.04       39.92      4.81 o 
   3   5  13        1.55       -0.86      4.42 o 
  -5   6  13        0.11        0.26      1.12 o 
  -4   6  13       26.43       21.69      1.85 o 
  -3   6  13        5.70        4.09      1.20 o 
  -2   6  13        8.13        5.27      1.20 o 
  -1   6  13       29.58       26.75      1.74 o 
   0   6  13      127.51      132.00      4.48 o 
   1   6  13       48.82       52.09      4.19 o 
   2   6  13       33.22       34.58      3.15 o 
   3   6  13        2.30        4.50      2.68 o 
  -5   7  13        0.95        0.40      1.22 o 
  -4   7  13       13.84        9.40      1.47 o 
  -3   7  13        0.02       -0.12      1.03 o 
  -2   7  13        0.41        0.34      0.96 o 
  -1   7  13      235.86      207.77      3.95 o 
   0   7  13       43.84       34.25      2.17 o 
   1   7  13        1.49        2.50      1.13 o 
   2   7  13        2.05        3.21      1.48 o 
   3   7  13        0.56        0.96      2.49 o 
  -5   8  13        4.67        5.08      1.57 o 
  -4   8  13       29.83       28.33      2.19 o 
  -3   8  13        0.17       -0.35      1.09 o 
  -2   8  13       83.02       87.53      3.04 o 
  -1   8  13       48.55       52.85      2.66 o 
   0   8  13       10.02       12.53      1.54 o 
   1   8  13       64.72       72.91      2.80 o 
   2   8  13        9.90       13.17      1.93 o 
  -5   9  13       10.19        9.75      1.96 o 
  -4   9  13       72.78       74.93      3.28 o 
  -3   9  13       26.10       24.90      2.03 o 
  -2   9  13      305.41      312.05      6.57 o 
  -1   9  13      249.45      232.06      4.23 o 
   0   9  13      204.58      217.31      6.00 o 
   1   9  13       15.05       22.36      1.86 o 
   2   9  13       58.70       63.11      3.27 o 
  -5  10  13        1.19        0.62      1.48 o 
  -4  10  13        4.98       -0.54      1.45 o 
  -3  10  13        2.10        2.61      1.20 o 
  -2  10  13       28.87       38.22      2.29 o 
  -1  10  13       13.70       15.11      1.70 o 
   0  10  13        1.71        1.29      1.08 o 
   1  10  13       80.37       86.10      3.85 o 
   2  10  13       27.17       23.59      2.44 o 
  -5  11  13        1.89        2.26      1.60 o 
  -4  11  13        0.21        0.12      1.24 o 
  -3  11  13       40.30       34.97      2.58 o 
  -2  11  13      240.44      237.82      5.24 o 
  -1  11  13       19.69       15.10      2.49 o 
   0  11  13        4.57        3.90      1.69 o 
   1  11  13        0.11       -0.98      1.04 o 
   2  11  13       38.51       34.13      2.63 o 
  -5  12  13        0.38        1.80      1.63 o 
  -4  12  13        2.29        2.16      1.38 o 
  -3  12  13       34.94       43.28      2.82 o 
  -2  12  13      305.53      343.01      6.01 o 
  -1  12  13        2.95        3.11      1.28 o 
   0  12  13       40.31       39.51      2.54 o 
   1  12  13       54.75       65.50      3.07 o 
   2  12  13      190.19      212.11      5.52 o 
  -4  13  13       69.16       68.20      3.40 o 
  -3  13  13      138.75      127.98      4.35 o 
  -2  13  13       66.14       61.62      3.46 o 
  -1  13  13        2.91        5.23      1.39 o 
   0  13  13       16.75       14.73      2.64 o 
   1  13  13       17.45       18.50      1.84 o 
   2  13  13       66.70       75.86      4.28 o 
  -4  14  13        6.58        6.22      1.73 o 
  -3  14  13       38.81       40.48      3.33 o 
  -2  14  13       64.48       57.76      3.13 o 
  -1  14  13        4.75        5.02      1.48 o 
   0  14  13        0.03        3.16      1.33 o 
   1  14  13        8.00        6.68      2.15 o 
  -4  15  13        9.03        9.24      2.30 o 
  -3  15  13       51.85       51.33      2.95 o 
  -2  15  13       45.83       44.51      3.82 o 
  -1  15  13        4.16        3.30      1.40 o 
   0  15  13        0.12        0.51      1.21 o 
   1  15  13        0.48        0.64      1.36 o 
  -4  16  13       28.19       32.14      5.81 o 
  -3  16  13       38.77       38.21      3.79 o 
  -2  16  13       26.42       32.14      3.02 o 
  -1  16  13       59.84       70.20      3.47 o 
   0  16  13       11.81       10.85      1.81 o 
   1  16  13       65.07       67.66      4.32 o 
  -3  17  13       38.63       34.49      2.62 o 
  -2  17  13      193.05      213.03      8.62 o 
  -1  17  13       87.21       94.98      5.01 o 
   0  17  13        7.52        3.82      1.47 o 
   1  17  13        7.38        8.08      2.72 o 
  -3  18  13        3.49        4.95      1.91 o 
  -2  18  13        0.03        2.07      1.65 o 
  -1  18  13       70.93       70.08      4.23 o 
   0  18  13       18.80       30.74      6.52 o 
  -2  19  13       54.64       50.51      3.67 o 
  -1  19  13        2.04        1.39      1.81 o 
  -5   0  14       40.55       37.06      3.45 o 
  -4   0  14        0.97        3.61      1.74 o 
  -3   0  14      160.13      148.19      5.58 o 
  -2   0  14      114.60      109.13      5.53 o 
  -1   0  14        4.85        4.50      1.53 o 
   0   0  14       78.26       83.28      5.65 o 
   1   0  14       33.85       47.17      3.20 o 
   2   0  14       10.01       15.42      4.08 o 
  -5   1  14      130.50      134.45      3.88 o 
  -4   1  14       63.50       64.07      2.85 o 
  -3   1  14        0.01        0.22      1.03 o 
  -2   1  14      221.14      199.78      4.56 o 
  -1   1  14       96.88       92.84      2.80 o 
   0   1  14       16.16       14.19      2.08 o 
   1   1  14        4.82        2.70      1.14 o 
   2   1  14       29.18       25.41      3.26 o 
  -5   2  14        6.26        6.56      1.55 o 
  -4   2  14       22.80       27.76      2.53 o 
  -3   2  14       19.72       18.56      1.85 o 
  -2   2  14       16.82       12.66      1.61 o 
  -1   2  14       16.95       16.40      1.51 o 
   0   2  14        1.46        2.02      1.33 o 
   1   2  14        6.42        4.18      1.17 o 
   2   2  14        0.13       -3.50      1.96 o 
  -5   3  14       29.64       28.19      2.20 o 
  -4   3  14       11.43       10.20      1.53 o 
  -3   3  14      403.89      381.96      6.47 o 
  -2   3  14        0.20        0.51      0.94 o 
  -1   3  14        6.45        5.69      1.33 o 
   0   3  14        0.53        0.90      1.01 o 
   1   3  14        5.58        4.23      1.17 o 
   2   3  14       25.20       25.61      2.96 o 
  -5   4  14       18.56       18.99      1.97 o 
  -4   4  14       41.22       35.39      2.42 o 
  -3   4  14        2.33        4.48      1.34 o 
  -2   4  14        6.94        5.62      1.19 o 
  -1   4  14      150.38      160.52      3.51 o 
   0   4  14       38.27       47.70      2.64 o 
   1   4  14       10.80       12.46      1.77 o 
   2   4  14      242.38      276.04      7.44 o 
  -5   5  14        1.42        3.01      1.40 o 
  -4   5  14       54.85       45.29      2.55 o 
  -3   5  14       51.19       49.80      2.66 o 
  -2   5  14       32.93       32.09      2.04 o 
  -1   5  14        0.00        0.60      0.93 o 
   0   5  14        1.22        2.71      1.12 o 
   1   5  14        0.52        1.94      1.15 o 
   2   5  14       77.15       79.56      4.69 o 
  -5   6  14        4.28        1.45      1.27 o 
  -4   6  14      157.02      170.53      4.94 o 
  -3   6  14        6.41        5.87      1.35 o 
  -2   6  14       28.32       30.97      2.68 o 
  -1   6  14        3.24        0.98      1.04 o 
   0   6  14      162.59      193.08      4.59 o 
   1   6  14      328.74      362.69      7.38 o 
   2   6  14       17.85       20.63      2.89 o 
  -5   7  14       13.95        9.61      1.70 o 
  -4   7  14      130.12      135.90      4.69 o 
  -3   7  14        2.09        2.80      1.84 o 
  -2   7  14        0.01        0.89      1.26 o 
  -1   7  14        0.00        0.29      1.06 o 
   0   7  14       10.74        8.61      1.41 o 
   1   7  14       12.16       16.50      1.78 o 
   2   7  14        0.47        2.04      1.89 o 
  -5   8  14       24.87       23.14      2.11 o 
  -4   8  14        2.53        4.88      1.79 o 
  -3   8  14        0.02        0.98      1.24 o 
  -2   8  14      253.38      255.91      5.17 o 
  -1   8  14       22.36       18.28      2.19 o 
   0   8  14        0.28       -0.44      0.98 o 
   1   8  14      284.26      319.93      7.14 o 
   2   8  14       26.46       30.63      3.16 o 
  -5   9  14        0.85        1.85      1.66 o 
  -4   9  14      145.38      147.46      5.12 o 
  -3   9  14        4.46        4.62      1.39 o 
  -2   9  14       20.77       18.39      1.88 o 
  -1   9  14       49.61       47.14      2.70 o 
   0   9  14       21.12       20.92      2.62 o 
   1   9  14       56.62       65.06      3.38 o 
   2   9  14       70.92       68.91      9.56 o 
  -5  10  14       16.72       22.75      3.23 o 
  -4  10  14       33.68       37.96      2.61 o 
  -3  10  14        1.59        2.08      1.36 o 
  -2  10  14       74.01       64.31      3.42 o 
  -1  10  14       11.67       12.80      1.71 o 
   0  10  14        7.12        7.42      1.46 o 
   1  10  14      236.69      276.90      5.85 o 
   2  10  14        2.41        7.02      2.26 o 
  -4  11  14        1.29        1.60      1.58 o 
  -3  11  14       48.61       47.56      2.87 o 
  -2  11  14        2.37        3.85      1.33 o 
  -1  11  14        9.50        8.21      1.51 o 
   0  11  14        8.42       10.26      2.36 o 
   1  11  14        0.18        0.97      1.22 o 
  -4  12  14       20.76       21.61      2.96 o 
  -3  12  14        8.08        7.22      1.64 o 
  -2  12  14      154.76      163.43      4.49 o 
  -1  12  14        4.78        5.82      1.90 o 
   0  12  14       13.34       15.73      2.68 o 
   1  12  14        0.93        1.15      1.34 o 
  -4  13  14        0.47        1.24      2.04 o 
  -3  13  14       38.21       53.08      3.11 o 
  -2  13  14      111.66       95.45      3.56 o 
  -1  13  14       67.14       69.23      3.55 o 
   0  13  14        0.40        0.01      1.65 o 
   1  13  14        0.21       -0.60      1.33 o 
  -4  14  14       50.27       66.79      6.17 o 
  -3  14  14       21.34       19.08      2.20 o 
  -2  14  14        9.39       10.50      1.98 o 
  -1  14  14       41.02       46.08      3.64 o 
   0  14  14       32.67       32.37      3.58 o 
   1  14  14       14.46       15.13      2.40 o 
  -3  15  14       32.60       34.17      2.87 o 
  -2  15  14        9.15        7.73      2.05 o 
  -1  15  14        2.48        3.71      1.91 o 
   0  15  14      211.99      250.83      8.19 o 
  -3  16  14        0.20        0.15      1.58 o 
  -2  16  14       43.26       47.96      3.01 o 
  -1  16  14        0.20        0.35      2.02 o 
   0  16  14       16.54       17.17      3.04 o 
  -2  17  14        8.06        7.75      1.91 o 
  -1  17  14       19.03       16.22      3.37 o 
  -5   1  15        2.28        2.34      1.52 o 
  -4   1  15        0.03        0.48      1.25 o 
  -3   1  15       20.97       17.14      1.90 o 
  -2   1  15        0.66        0.75      1.08 o 
  -1   1  15       92.81      101.19      4.09 o 
   0   1  15        7.51        8.55      1.94 o 
   1   1  15        1.74        3.64      1.29 o 
   2   1  15       98.22      110.54      5.29 o 
  -5   2  15       12.23       10.35      1.79 o 
  -4   2  15        7.47        4.24      1.58 o 
  -3   2  15      158.86      151.36      5.59 o 
  -2   2  15        2.93        3.97      1.21 o 
  -1   2  15        0.00        2.74      1.21 o 
   0   2  15       18.80       19.36      2.56 o 
   1   2  15      190.04      225.57      5.23 o 
   2   2  15       21.40       27.80      3.83 o 
  -5   3  15        0.98       -0.21      1.41 o 
  -4   3  15      100.58       96.37      5.64 o 
  -3   3  15       10.58        9.79      1.81 o 
  -2   3  15        5.73        7.02      1.36 o 
  -1   3  15       70.40       74.06      3.05 o 
   0   3  15       49.28       53.25      4.48 o 
   1   3  15       31.39       27.86      2.08 o 
   2   3  15       10.62        7.24      2.58 o 
  -5   4  15        0.39       -1.32      1.46 o 
  -4   4  15        2.18        2.18      1.34 o 
  -3   4  15      239.43      252.85      5.69 o 
  -2   4  15      109.32      114.53      3.49 o 
  -1   4  15       33.85       36.13      2.52 o 
   0   4  15        2.54        3.88      1.62 o 
   1   4  15       18.39       16.25      1.81 o 
   2   4  15        0.61        1.86      2.25 o 
  -5   5  15        0.94        0.97      1.53 o 
  -4   5  15        0.02        0.80      1.28 o 
  -3   5  15        2.26        1.41      1.27 o 
  -2   5  15        0.11        2.12      1.20 o 
  -1   5  15       33.80       35.29      2.50 o 
   0   5  15       49.76       53.09      3.60 o 
   1   5  15        0.28       -0.30      1.18 o 
  -5   6  15       20.78       17.86      2.27 o 
  -4   6  15       11.12        9.55      1.69 o 
  -3   6  15       35.46       28.39      2.30 o 
  -2   6  15       84.08       86.90      3.93 o 
  -1   6  15       32.47       35.21      2.55 o 
   0   6  15        9.13       13.32      2.23 o 
   1   6  15       27.55       27.80      2.74 o 
  -4   7  15      116.36      109.29      3.81 o 
  -3   7  15        7.87        8.50      1.60 o 
  -2   7  15       16.02       14.05      1.70 o 
  -1   7  15        0.38       -0.66      1.21 o 
   0   7  15        0.42        0.91      1.46 o 
   1   7  15        0.06       -0.05      1.15 o 
  -4   8  15       24.62       19.94      2.08 o 
  -3   8  15       52.08       55.85      3.15 o 
  -2   8  15       25.04       20.65      2.03 o 
  -1   8  15        8.64        5.39      2.71 o 
   0   8  15        5.43        8.33      2.05 o 
   1   8  15       79.60       98.10      4.91 o 
  -4   9  15        0.00        0.77      1.40 o 
  -3   9  15        7.03        9.40      1.79 o 
  -2   9  15      135.91      142.16      4.27 o 
  -1   9  15       65.28       58.68      3.37 o 
   0   9  15      191.92      217.63      7.47 o 
   1   9  15        1.57        3.26      1.54 o 
  -4  10  15       39.40       37.86      2.83 o 
  -3  10  15        2.64        3.81      1.53 o 
  -2  10  15       12.70       12.75      1.78 o 
  -1  10  15      137.98      143.51      5.08 o 
   0  10  15       19.55       19.32      3.00 o 
   1  10  15        2.05        2.77      1.55 o 
  -4  11  15        4.47        2.18      1.60 o 
  -3  11  15      113.84      130.93      4.51 o 
  -2  11  15       25.52       30.30      2.36 o 
  -1  11  15        4.66        7.91      2.13 o 
   0  11  15       10.49        6.82      2.28 o 
   1  11  15       24.19       26.65      3.05 o 
  -3  12  15       30.24       37.35      2.89 o 
  -2  12  15       61.12       61.23      3.36 o 
  -1  12  15      239.91      264.84      7.70 o 
   0  12  15      167.21      183.09      7.52 o 
  -3  13  15      282.35      296.82      7.28 o 
  -2  13  15       37.94       38.41      4.03 o 
  -1  13  15       59.57       59.36      5.35 o 
   0  13  15        3.53        8.25      2.52 o 
  -3  14  15      109.11      118.02      4.54 o 
  -2  14  15        5.51        5.81      1.76 o 
  -1  14  15       73.12       85.23      5.44 o 
   0  14  15      421.38      503.73     13.90 o 
  -2  15  15       16.04       17.28      2.32 o 
  -1  15  15       91.49       89.55      5.57 o 
  -4   0  16        4.30        1.98      2.05 o 
  -3   0  16        8.98       14.31      2.81 o 
  -2   0  16       21.32       24.39      3.92 o 
  -1   0  16      100.58      122.30     11.73 o 
   0   0  16       13.24        7.78      3.13 o 
   1   0  16      180.12      220.08      6.46 o 
  -4   1  16        3.02        1.59      1.46 o 
  -3   1  16       22.24       18.25      2.10 o 
  -2   1  16       70.16       61.86      2.71 o 
  -1   1  16       66.19       70.52      4.24 o 
   0   1  16        4.09        2.76      1.81 o 
   1   1  16       12.31        4.99      1.52 o 
  -4   2  16        0.54        0.75      1.44 o 
  -3   2  16       11.98       10.80      1.86 o 
  -2   2  16       43.11       38.53      2.31 o 
  -1   2  16       32.85       37.05      3.85 o 
   0   2  16       18.45       18.82      2.64 o 
   1   2  16       65.87       66.68      3.38 o 
  -4   3  16       19.27       16.07      2.05 o 
  -3   3  16       12.95        8.71      1.75 o 
  -2   3  16        1.26        2.15      1.17 o 
  -1   3  16       21.82       20.46      2.74 o 
   0   3  16      101.51      109.04      4.90 o 
   1   3  16       11.53       14.76      2.40 o 
  -4   4  16        0.26       -2.24      1.27 o 
  -3   4  16        0.01        0.66      1.33 o 
  -2   4  16       14.68       15.01      1.68 o 
  -1   4  16       65.34       79.46      6.84 o 
   0   4  16      129.98      146.74      5.62 o 
   1   4  16       19.00       19.02      2.30 o 
  -4   5  16        5.00        5.42      1.62 o 
  -3   5  16        1.00        1.83      1.40 o 
  -2   5  16        0.93        1.68      1.17 o 
  -1   5  16       20.58       24.87      4.08 o 
   0   5  16        0.38        1.40      1.73 o 
   1   5  16        2.22        4.20      1.64 o 
  -4   6  16       43.88       41.02      2.97 o 
  -3   6  16       36.11       36.25      3.37 o 
  -2   6  16        0.14        0.44      1.15 o 
  -1   6  16        0.14        0.51      1.67 o 
   0   6  16       33.85       43.86      3.57 o 
   1   6  16       59.84       62.98      3.38 o 
  -4   7  16      309.03      336.41      8.25 o 
  -3   7  16        8.28        5.36      1.61 o 
  -2   7  16       63.18       61.95      3.81 o 
  -1   7  16       12.55        9.97      2.25 o 
   0   7  16        0.17        0.20      1.88 o 
  -4   8  16        0.18        2.37      1.84 o 
  -3   8  16        0.20       -2.17      1.34 o 
  -2   8  16        5.86        5.12      1.64 o 
  -1   8  16       37.52       47.80      6.98 o 
   0   8  16        0.80       -0.54      1.80 o 
  -3   9  16       35.54       36.43      2.77 o 
  -2   9  16       63.55       75.28      3.77 o 
  -1   9  16       15.80       17.28      2.74 o 
   0   9  16       25.40       27.73      3.52 o 
  -3  10  16        6.88        5.97      1.89 o 
  -2  10  16        8.49        6.31      1.75 o 
  -1  10  16       89.65      119.54      5.44 o 
   0  10  16       18.56       18.31      4.37 o 
  -3  11  16       10.45        9.04      2.01 o 
  -2  11  16       20.15       20.19      2.34 o 
  -1  11  16      148.50      158.12      6.13 o 
  -2  12  16       69.04       68.94      4.32 o 
  -1  12  16       47.60       71.20      6.13 o 
  -3   1  17        1.24        0.17      1.52 o 
  -2   1  17       12.29       10.02      1.63 o 
  -1   1  17        1.70        0.78      1.73 o 
   0   1  17       74.76       85.95      4.73 o 
  -3   2  17        7.70        6.89      1.84 o 
  -2   2  17       69.58       71.84      3.04 o 
  -1   2  17        0.24        0.86      1.77 o 
   0   2  17       65.82       69.61      4.38 o 
  -3   3  17        0.10        0.69      1.56 o 
  -2   3  17        1.65        1.80      1.37 o 
  -1   3  17        0.08        0.06      1.72 o 
   0   3  17       54.85       60.01      4.16 o 
  -3   4  17        4.75        2.59      1.64 o 
  -2   4  17        0.00        0.47      1.28 o 
  -1   4  17        1.55        3.11      1.98 o 
   0   4  17       18.57       21.35      2.88 o 
  -3   5  17       21.80       17.82      2.31 o 
  -2   5  17       75.98       70.84      3.04 o 
  -1   5  17        3.71        5.53      2.16 o 
  -3   6  17       17.68       20.55      2.81 o 
  -2   6  17       26.35       34.99      3.22 o 
  -1   6  17       21.72       21.93      2.99 o 
  -3   7  17       24.38       19.13      3.04 o 
  -2   7  17      243.22      256.11      7.43 o 
  -1   7  17       13.86       10.50      2.45 o 
  -2   8  17      111.28      123.52      4.61 o 
  -1   8  17       54.44       64.71      4.50 o 
                                                 
